# Supplementary material for: (E)-N′-(2,3,4-Trihy­droxy­benzyl­idene)­isonicotinohydrazide dihydrate
Source: Acta Crystallogr Sect E Struct Rep Online. 2010 Oct 31;66(Pt 11):o3017–8. doi: 10.1107/S1600536810043965 (PMC3009032; doi:10.1107/S1600536810043965)
Supplement: Supplementary file 1 [file e-66-o3017-sup1.cif]

##############################################################################
###                                                                        ###
###        Electronic paper (Acta Crystallographica Section E)             ###
###                                                                        ###
##############################################################################
#                                                                            #
# This CIF contains the data in a paper accepted for publication in Acta     #
# Crystallographica Section E. It conforms to the requirements of Notes      #
# for Authors for Section E, and has been peer reviewed under the auspices   #
# of the IUCr Commission on Journals.                                        #
#                                                                            #
# Full details of the Crystallographic Information File format               #
# are given in the paper "The Crystallographic Information File (CIF):       #
# a New Standard Archive File for Crystallography" by S. R. Hall, F. H.      #
# Allen and I. D. Brown [Acta Cryst. (1991), A47, 655-685].                  #
#                                                                            #
# The current version of the core CIF dictionary is obtainable from          #
# ftp://ftp.iucr.org/pub/cif_core.dic. The current version number is 2.4.    #
#                                                                            #
# Software is freely available for graphical display of the structure(s) in  #
# this CIF.  For information consult the CIF home page http://www.iucr.org/  #
# cif/home.html                                                              #
#                                                                            #
# This file may be used for bona fide research purposes within the           #
# scientific community so long as proper attribution is given to the journal # 
# article from which it was obtained.                                        #
#                                                                            #
##############################################################################
                                             
data_global
_audit_creation_method     'form.cif (version 2.0)'
_journal_data_validation_number     ?
_journal_date_recd_electronic     2010-10-20
_journal_date_accepted     2010-10-27
_journal_name_full     'Acta Crystallographica, Section E'
_journal_year     2010
_journal_volume     66
_journal_issue     11
_journal_page_first     o3017
_journal_page_last     o3018
_journal_paper_category     QO
_journal_coeditor_code     RZ2508
_publ_contact_author_name     'Professor Fun, Hoong-Kun'
_publ_contact_author_address
;
X-ray Crystallography Unit
School of Physics
Universiti Sains Malaysia
11800 USM, Penang
Malaysia
;
_publ_contact_author_email     hkfun@usm.my
_publ_contact_author_fax     '604 6579150'
_publ_contact_author_phone     '604 6533652'
_publ_section_title
;
(<i>E</i>)-<i>N</i>'-(2,3,4-Trihydroxybenzylidene)isonicotinohydrazide
dihydrate
;
loop_
    _publ_author_name
    _publ_author_footnote
    _publ_author_address
    'H. S. Naveenkumar' ?
;
School of Pharmaceutical Sciences
Universiti Sains Malaysia
11800 USM, Penang
Malaysia
;
    'Amirin Sadikun'
;
Additional Correspondence author, e-mail: amirin@usm.my.
;
;
School of Pharmaceutical Sciences
Universiti Sains Malaysia
11800 USM, Penang
Malaysia
;
    'Pazilah Ibrahim' ?
;
School of Pharmaceutical Sciences
Universiti Sains Malaysia
11800 USM, Penang
Malaysia
;
    'Jia Hao Goh'
;
Thomson Reuters ResearcherID: C-7576-2009.
;
;
X-ray Crystallography Unit
School of Physics
Universiti Sains Malaysia
11800 USM, Penang
Malaysia
;
    'Hoong-Kun Fun'
;
Thomson Reuters ResearcherID: A-3561-2009.
;
;
X-ray Crystallography Unit
School of Physics
Universiti Sains Malaysia
11800 USM, Penang
Malaysia
;
data_I
_audit_creation_method     SHELXL97
_chemical_name_systematic
;
(<i>E</i>)-<i>N</i>'-(2,3,4-Trihydroxybenzylidene)isonicotinohydrazide
dihydrate
;
_chemical_name_common     ?
_chemical_formula_moiety     'C13 H11 N3 O4, 2(H2 O)'
_chemical_formula_sum     'C13 H15 N3 O6'
_chemical_formula_iupac     'C13 H11 N3 O4 , 2H2 O'
_chemical_formula_weight     309.28
_chemical_melting_point     ?
_symmetry_cell_setting     monoclinic
_symmetry_space_group_name_H-M     'P 21/c'
_symmetry_space_group_name_Hall     '-P 2ybc'
loop_
    _symmetry_equiv_pos_as_xyz
    'x, y, z'
    '-x, y+1/2, -z+1/2'
    '-x, -y, -z'
    'x, -y-1/2, z-1/2'
_cell_length_a     6.9504(5)
_cell_length_b     19.9077(13)
_cell_length_c     10.0930(7)
_cell_angle_alpha     90.00
_cell_angle_beta     106.416(2)
_cell_angle_gamma     90.00
_cell_volume     1339.60(16)
_cell_formula_units_Z     4
_cell_measurement_reflns_used     7532
_cell_measurement_theta_min     2.94
_cell_measurement_theta_max     34.47
_cell_measurement_temperature     100.00(10)
_exptl_crystal_description     plate
_exptl_crystal_colour     brown
_exptl_crystal_size_max     0.346
_exptl_crystal_size_mid     0.184
_exptl_crystal_size_min     0.091
_exptl_crystal_density_diffrn     1.534
_exptl_crystal_density_meas     ?
_exptl_crystal_density_method     'not measured'
_exptl_crystal_F_000     648
_exptl_absorpt_coefficient_mu     0.123
_exptl_absorpt_correction_type     multi-scan
_exptl_absorpt_process_details     '(SADABS; Bruker, 2009)'
_exptl_absorpt_correction_T_min     0.9586
_exptl_absorpt_correction_T_max     0.9889
_exptl_special_details
;
The crystal was placed in the cold stream of an Oxford Cryosystems
Cobra open-flow nitrogen cryostat (Cosier & Glazer, 1986) operating
at 100.0(1)K.
;
_diffrn_ambient_temperature     100.00(10)
_diffrn_radiation_type     MoK\a
_diffrn_radiation_wavelength     0.71073
_diffrn_radiation_source     'fine-focus sealed tube'
_diffrn_radiation_monochromator     graphite
_diffrn_measurement_device_type     'Bruker APEXII DUO CCD area-detector'
_diffrn_measurement_method     '\f and \w'
_diffrn_detector_area_resol_mean     ?
_diffrn_reflns_number     21520
_diffrn_reflns_av_R_equivalents     0.0314
_diffrn_reflns_av_sigmaI/netI     0.0296
_diffrn_reflns_theta_min     2.34
_diffrn_reflns_theta_max     34.53
_diffrn_reflns_theta_full     34.53
_diffrn_measured_fraction_theta_max     0.994
_diffrn_measured_fraction_theta_full     0.994
_diffrn_reflns_limit_h_min     -11
_diffrn_reflns_limit_h_max     11
_diffrn_reflns_limit_k_min     -31
_diffrn_reflns_limit_k_max     31
_diffrn_reflns_limit_l_min     -16
_diffrn_reflns_limit_l_max     14
_diffrn_standards_number     0
_diffrn_standards_interval_count     .
_diffrn_standards_interval_time     .
_diffrn_standards_decay_%     ?
_refine_special_details
;
 Refinement of F^2^ against ALL reflections.  The weighted R-factor wR and
 goodness of fit S are based on F^2^, conventional R-factors R are based
 on F, with F set to zero for negative F^2^. The threshold expression of
 F^2^ > 2sigma(F^2^) is used only for calculating R-factors(gt) etc. and is
 not relevant to the choice of reflections for refinement.  R-factors based
 on F^2^ are statistically about twice as large as those based on F, and R-
 factors based on ALL data will be even larger.
;
_reflns_number_total     5656
_reflns_number_gt     4668
_reflns_threshold_expression     I>2\s(I)
_refine_ls_structure_factor_coef     Fsqd
_refine_ls_matrix_type     full
_refine_ls_R_factor_all     0.0481
_refine_ls_R_factor_gt     0.0379
_refine_ls_wR_factor_gt     0.1042
_refine_ls_wR_factor_ref     0.1133
_refine_ls_goodness_of_fit_ref     1.031
_refine_ls_restrained_S_all     1.031
_refine_ls_number_reflns     5656
_refine_ls_number_parameters     259
_refine_ls_number_restraints     0
_refine_ls_hydrogen_treatment     refall
_refine_ls_weighting_scheme     calc
_refine_ls_weighting_details
       'calc w = 1/[\s^2^(Fo^2^)+(0.0651P)^2^+0.2238P] where P=(Fo^2^+2Fc^2^)/3'
_atom_sites_solution_hydrogens     geom
_atom_sites_solution_primary     direct
_atom_sites_solution_secondary     difmap
_refine_ls_shift/su_max     0.001
_refine_ls_shift/su_mean     0.000
_refine_diff_density_max     0.504
_refine_diff_density_min     -0.259
_refine_ls_extinction_method     none
_refine_ls_extinction_coef     ?
loop_
    _atom_type_symbol
    _atom_type_description
    _atom_type_scat_dispersion_real
    _atom_type_scat_dispersion_imag
    _atom_type_scat_source
    'C' 'C' 0.0033 0.0016
                         'International Tables Vol C Tables 4.2.6.8 and 6.1.1.4'
    'H' 'H' 0.0000 0.0000
                         'International Tables Vol C Tables 4.2.6.8 and 6.1.1.4'
    'N' 'N' 0.0061 0.0033
                         'International Tables Vol C Tables 4.2.6.8 and 6.1.1.4'
    'O' 'O' 0.0106 0.0060
                         'International Tables Vol C Tables 4.2.6.8 and 6.1.1.4'
_computing_data_collection     'APEX2 (Bruker, 2009)'
_computing_cell_refinement     'SAINT (Bruker, 2009)'
_computing_data_reduction     'SAINT (Bruker, 2009)'
_computing_structure_solution     'SHELXTL (Sheldrick, 2008)'
_computing_structure_refinement     'SHELXTL (Sheldrick, 2008)'
_computing_molecular_graphics     'SHELXTL (Sheldrick, 2008)'
_computing_publication_material
;
SHELXTL (Sheldrick, 2008) and PLATON (Spek, 2009)
;
loop_
    _atom_site_type_symbol
    _atom_site_label
    _atom_site_fract_x
    _atom_site_fract_y
    _atom_site_fract_z
    _atom_site_U_iso_or_equiv
    _atom_site_adp_type
    _atom_site_calc_flag
    _atom_site_refinement_flags
    _atom_site_occupancy
    _atom_site_disorder_assembly
    _atom_site_disorder_group
    O O1 1.01608(10) 0.51301(3) 1.29712(6) 0.01639(12) Uani d . 1 . .
    O O2 0.67646(10) 0.62875(3) 0.99244(6) 0.01723(13) Uani d . 1 . .
    O O3 0.48628(10) 0.72385(3) 0.80029(6) 0.01782(13) Uani d . 1 . .
    O O4 0.29346(10) 0.68845(3) 0.54245(6) 0.01504(12) Uani d . 1 . .
    N N1 1.23127(11) 0.28684(4) 1.50037(7) 0.01687(14) Uani d . 1 . .
    N N2 0.86827(10) 0.44582(3) 1.11516(6) 0.01251(12) Uani d . 1 . .
    N N3 0.78423(10) 0.50085(3) 1.03671(7) 0.01281(12) Uani d . 1 . .
    C C1 1.05976(13) 0.33042(4) 1.27584(8) 0.01494(14) Uani d . 1 . .
    C C2 1.14706(13) 0.27828(4) 1.36485(8) 0.01646(15) Uani d . 1 . .
    C C3 1.22531(14) 0.34874(4) 1.55190(8) 0.01760(15) Uani d . 1 . .
    C C4 1.14150(13) 0.40355(4) 1.47177(8) 0.01499(14) Uani d . 1 . .
    C C5 1.05899(11) 0.39475(4) 1.32999(7) 0.01165(13) Uani d . 1 . .
    C C6 0.97938(12) 0.45639(4) 1.24693(7) 0.01180(13) Uani d . 1 . .
    C C7 0.68132(12) 0.48824(4) 0.91109(8) 0.01247(13) Uani d . 1 . .
    C C8 0.58229(11) 0.54102(3) 0.81860(7) 0.01120(13) Uani d . 1 . .
    C C9 0.58328(11) 0.60855(4) 0.85957(7) 0.01149(13) Uani d . 1 . .
    C C10 0.48749(12) 0.65802(4) 0.76616(7) 0.01176(13) Uani d . 1 . .
    C C11 0.38589(11) 0.63908(4) 0.63033(7) 0.01128(13) Uani d . 1 . .
    C C12 0.38052(12) 0.57192(4) 0.58943(7) 0.01307(13) Uani d . 1 . .
    C C13 0.47908(12) 0.52365(4) 0.68254(7) 0.01302(13) Uani d . 1 . .
    O O1W 0.13931(13) 0.64535(3) 0.28519(7) 0.02289(15) Uani d . 1 . .
    O O2W 0.30816(11) 0.67273(3) 0.05904(7) 0.01959(13) Uani d . 1 . .
    H H1O2 0.732(3) 0.5922(9) 1.0365(17) 0.041(4) Uiso d . 1 . .
    H H1O3 0.582(3) 0.7387(9) 0.8694(18) 0.045(5) Uiso d . 1 . .
    H H1O4 0.247(3) 0.6695(9) 0.4591(19) 0.045(5) Uiso d . 1 . .
    H H1N2 0.836(2) 0.4055(8) 1.0773(15) 0.034(4) Uiso d . 1 . .
    H H1A 1.001(2) 0.3205(7) 1.1767(14) 0.023(3) Uiso d . 1 . .
    H H2A 1.146(2) 0.2338(7) 1.3281(14) 0.023(3) Uiso d . 1 . .
    H H3A 1.282(2) 0.3542(6) 1.6527(14) 0.021(3) Uiso d . 1 . .
    H H4A 1.135(2) 0.4445(7) 1.5129(14) 0.028(3) Uiso d . 1 . .
    H H7A 0.665(2) 0.4412(7) 0.8788(15) 0.029(3) Uiso d . 1 . .
    H H12A 0.306(2) 0.5605(7) 0.4985(13) 0.020(3) Uiso d . 1 . .
    H H13A 0.479(2) 0.4751(7) 0.6573(14) 0.021(3) Uiso d . 1 . .
    H H1W1 0.102(3) 0.6006(9) 0.2736(17) 0.043(4) Uiso d . 1 . .
    H H2W1 0.206(3) 0.6521(8) 0.2292(17) 0.038(4) Uiso d . 1 . .
    H H1W2 0.425(2) 0.6675(7) 0.0549(15) 0.030(4) Uiso d . 1 . .
    H H2W2 0.309(3) 0.7161(10) 0.0608(19) 0.049(5) Uiso d . 1 . .
loop_
    _atom_site_aniso_label
    _atom_site_aniso_U_11
    _atom_site_aniso_U_22
    _atom_site_aniso_U_33
    _atom_site_aniso_U_12
    _atom_site_aniso_U_13
    _atom_site_aniso_U_23
    O1 0.0222(3) 0.0097(2) 0.0151(2) -0.0004(2) 0.0018(2) -0.00091(18)
    O2 0.0237(3) 0.0122(2) 0.0108(2) 0.0021(2) -0.0033(2) -0.00140(18)
    O3 0.0247(3) 0.0080(2) 0.0154(2) 0.0006(2) -0.0029(2) -0.00218(18)
    O4 0.0206(3) 0.0099(2) 0.0112(2) 0.00154(19) -0.0010(2) 0.00164(17)
    N1 0.0185(3) 0.0132(3) 0.0162(3) 0.0008(2) 0.0005(2) 0.0031(2)
    N2 0.0154(3) 0.0084(2) 0.0115(2) 0.0012(2) 0.0002(2) 0.00147(19)
    N3 0.0139(3) 0.0104(2) 0.0126(3) 0.0018(2) 0.0014(2) 0.00298(19)
    C1 0.0188(4) 0.0110(3) 0.0133(3) 0.0015(2) 0.0017(3) 0.0002(2)
    C2 0.0195(4) 0.0109(3) 0.0169(3) 0.0021(3) 0.0018(3) 0.0012(2)
    C3 0.0218(4) 0.0148(3) 0.0129(3) 0.0008(3) -0.0006(3) 0.0023(2)
    C4 0.0179(4) 0.0121(3) 0.0125(3) 0.0008(2) 0.0003(2) 0.0006(2)
    C5 0.0121(3) 0.0097(3) 0.0121(3) 0.0005(2) 0.0017(2) 0.0012(2)
    C6 0.0127(3) 0.0103(3) 0.0115(3) 0.0006(2) 0.0021(2) 0.0009(2)
    C7 0.0146(3) 0.0095(3) 0.0126(3) 0.0010(2) 0.0026(2) 0.0011(2)
    C8 0.0128(3) 0.0088(3) 0.0110(3) 0.0007(2) 0.0018(2) 0.0008(2)
    C9 0.0129(3) 0.0097(3) 0.0101(3) 0.0001(2) 0.0004(2) -0.0001(2)
    C10 0.0137(3) 0.0084(3) 0.0116(3) -0.0001(2) 0.0010(2) 0.0001(2)
    C11 0.0129(3) 0.0093(3) 0.0106(3) 0.0002(2) 0.0015(2) 0.0010(2)
    C12 0.0163(3) 0.0102(3) 0.0110(3) 0.0005(2) 0.0011(2) -0.0003(2)
    C13 0.0165(3) 0.0093(3) 0.0117(3) 0.0006(2) 0.0015(2) -0.0004(2)
    O1W 0.0385(4) 0.0160(3) 0.0140(3) -0.0034(3) 0.0071(3) -0.0002(2)
    O2W 0.0281(4) 0.0104(2) 0.0201(3) -0.0019(2) 0.0065(2) -0.0011(2)
_geom_special_details
;
 All esds (except the esd in the dihedral angle between two l.s. planes)
 are estimated using the full covariance matrix.  The cell esds are taken
 into account individually in the estimation of esds in distances, angles
 and torsion angles; correlations between esds in cell parameters are only
 used when they are defined by crystal symmetry.  An approximate (isotropic)
 treatment of cell esds is used for estimating esds involving l.s. planes.
;
loop_
    _geom_bond_atom_site_label_1
    _geom_bond_atom_site_label_2
    _geom_bond_site_symmetry_2
    _geom_bond_distance
    _geom_bond_publ_flag
    O1 C6 . 1.2326(9) ?
    O2 C9 . 1.3743(9) ?
    O2 H1O2 . 0.883(18) ?
    O3 C10 . 1.3557(9) ?
    O3 H1O3 . 0.868(18) ?
    O4 C11 . 1.3577(9) ?
    O4 H1O4 . 0.895(18) ?
    N1 C2 . 1.3380(10) ?
    N1 C3 . 1.3428(11) ?
    N2 C6 . 1.3524(9) ?
    N2 N3 . 1.3809(9) ?
    N2 H1N2 . 0.890(16) ?
    N3 C7 . 1.2921(10) ?
    C1 C5 . 1.3929(10) ?
    C1 C2 . 1.3945(11) ?
    C1 H1A . 0.988(13) ?
    C2 H2A . 0.960(14) ?
    C3 C4 . 1.3847(11) ?
    C3 H3A . 0.988(13) ?
    C4 C5 . 1.3941(10) ?
    C4 H4A . 0.921(14) ?
    C5 C6 . 1.5009(10) ?
    C7 C8 . 1.4442(10) ?
    C7 H7A . 0.987(15) ?
    C8 C13 . 1.4011(10) ?
    C8 C9 . 1.4060(10) ?
    C9 C10 . 1.3954(10) ?
    C10 C11 . 1.4047(10) ?
    C11 C12 . 1.3965(10) ?
    C12 C13 . 1.3827(10) ?
    C12 H12A . 0.946(13) ?
    C13 H13A . 1.000(13) ?
    O1W H1W1 . 0.926(18) ?
    O1W H2W1 . 0.838(18) ?
    O2W H1W2 . 0.834(16) ?
    O2W H2W2 . 0.863(19) ?
loop_
    _geom_angle_atom_site_label_1
    _geom_angle_atom_site_label_2
    _geom_angle_atom_site_label_3
    _geom_angle_site_symmetry_1
    _geom_angle_site_symmetry_3
    _geom_angle
    _geom_angle_publ_flag
    C9 O2 H1O2 . . 105.5(11) ?
    C10 O3 H1O3 . . 118.3(12) ?
    C11 O4 H1O4 . . 106.7(12) ?
    C2 N1 C3 . . 117.41(7) ?
    C6 N2 N3 . . 118.17(6) ?
    C6 N2 H1N2 . . 124.5(10) ?
    N3 N2 H1N2 . . 117.1(10) ?
    C7 N3 N2 . . 115.84(6) ?
    C5 C1 C2 . . 118.73(7) ?
    C5 C1 H1A . . 122.3(8) ?
    C2 C1 H1A . . 118.9(8) ?
    N1 C2 C1 . . 123.29(7) ?
    N1 C2 H2A . . 117.8(8) ?
    C1 C2 H2A . . 118.9(8) ?
    N1 C3 C4 . . 123.43(7) ?
    N1 C3 H3A . . 117.0(8) ?
    C4 C3 H3A . . 119.6(8) ?
    C3 C4 C5 . . 118.92(7) ?
    C3 C4 H4A . . 119.9(9) ?
    C5 C4 H4A . . 121.1(9) ?
    C1 C5 C4 . . 118.18(7) ?
    C1 C5 C6 . . 125.05(7) ?
    C4 C5 C6 . . 116.76(6) ?
    O1 C6 N2 . . 122.73(7) ?
    O1 C6 C5 . . 121.16(7) ?
    N2 C6 C5 . . 116.10(6) ?
    N3 C7 C8 . . 121.57(7) ?
    N3 C7 H7A . . 119.2(8) ?
    C8 C7 H7A . . 119.2(8) ?
    C13 C8 C9 . . 118.86(6) ?
    C13 C8 C7 . . 118.20(6) ?
    C9 C8 C7 . . 122.94(6) ?
    O2 C9 C10 . . 117.13(6) ?
    O2 C9 C8 . . 121.91(6) ?
    C10 C9 C8 . . 120.96(6) ?
    O3 C10 C9 . . 123.14(6) ?
    O3 C10 C11 . . 118.03(6) ?
    C9 C10 C11 . . 118.83(6) ?
    O4 C11 C12 . . 122.13(6) ?
    O4 C11 C10 . . 117.24(6) ?
    C12 C11 C10 . . 120.63(6) ?
    C13 C12 C11 . . 119.85(7) ?
    C13 C12 H12A . . 121.6(8) ?
    C11 C12 H12A . . 118.6(8) ?
    C12 C13 C8 . . 120.85(7) ?
    C12 C13 H13A . . 122.3(8) ?
    C8 C13 H13A . . 116.8(8) ?
    H1W1 O1W H2W1 . . 105.0(15) ?
    H1W2 O2W H2W2 . . 97.2(15) ?
loop_
    _geom_torsion_atom_site_label_1
    _geom_torsion_atom_site_label_2
    _geom_torsion_atom_site_label_3
    _geom_torsion_atom_site_label_4
    _geom_torsion_site_symmetry_1
    _geom_torsion_site_symmetry_2
    _geom_torsion_site_symmetry_3
    _geom_torsion_site_symmetry_4
    _geom_torsion
    _geom_torsion_publ_flag
    C6 N2 N3 C7 . . . . 179.26(7) ?
    C3 N1 C2 C1 . . . . 1.77(14) ?
    C5 C1 C2 N1 . . . . -0.22(14) ?
    C2 N1 C3 C4 . . . . -1.57(14) ?
    N1 C3 C4 C5 . . . . -0.19(14) ?
    C2 C1 C5 C4 . . . . -1.57(12) ?
    C2 C1 C5 C6 . . . . 177.13(8) ?
    C3 C4 C5 C1 . . . . 1.76(12) ?
    C3 C4 C5 C6 . . . . -177.05(8) ?
    N3 N2 C6 O1 . . . . -3.53(12) ?
    N3 N2 C6 C5 . . . . 177.10(7) ?
    C1 C5 C6 O1 . . . . -166.63(8) ?
    C4 C5 C6 O1 . . . . 12.09(12) ?
    C1 C5 C6 N2 . . . . 12.74(12) ?
    C4 C5 C6 N2 . . . . -168.54(7) ?
    N2 N3 C7 C8 . . . . 178.85(7) ?
    N3 C7 C8 C13 . . . . 177.91(8) ?
    N3 C7 C8 C9 . . . . -2.81(13) ?
    C13 C8 C9 O2 . . . . 178.05(7) ?
    C7 C8 C9 O2 . . . . -1.23(12) ?
    C13 C8 C9 C10 . . . . -1.49(12) ?
    C7 C8 C9 C10 . . . . 179.23(7) ?
    O2 C9 C10 O3 . . . . 1.24(12) ?
    C8 C9 C10 O3 . . . . -179.21(8) ?
    O2 C9 C10 C11 . . . . -178.29(7) ?
    C8 C9 C10 C11 . . . . 1.26(12) ?
    O3 C10 C11 O4 . . . . 0.08(11) ?
    C9 C10 C11 O4 . . . . 179.64(7) ?
    O3 C10 C11 C12 . . . . -179.47(8) ?
    C9 C10 C11 C12 . . . . 0.09(12) ?
    O4 C11 C12 C13 . . . . 179.27(7) ?
    C10 C11 C12 C13 . . . . -1.20(12) ?
    C11 C12 C13 C8 . . . . 0.97(12) ?
    C9 C8 C13 C12 . . . . 0.35(12) ?
    C7 C8 C13 C12 . . . . 179.67(7) ?
loop_
    _geom_hbond_atom_site_label_D
    _geom_hbond_atom_site_label_H
    _geom_hbond_atom_site_label_A
    _geom_hbond_site_symmetry_A
    _geom_hbond_distance_DH
    _geom_hbond_distance_HA
    _geom_hbond_distance_DA
    _geom_hbond_angle_DHA
    _geom_hbond_publ_flag
    O2 H1O2 N3 . 0.883(18) 1.854(18) 2.6561(9) 150.1(16) yes
    O3 H1O3 N1 2_757 0.869(19) 1.835(19) 2.6911(10) 168.4(18) yes
    O4 H1O4 O1W . 0.895(18) 1.769(18) 2.6559(9) 170.5(18) yes
    N2 H1N2 O2W 3_666 0.890(16) 2.132(15) 2.9910(9) 162.1(14) yes
    O1W H1W1 O1 1_454 0.926(18) 1.880(18) 2.7834(9) 164.6(16) yes
    O1W H2W1 O2W . 0.837(19) 2.077(18) 2.8980(11) 167.0(18) yes
    O2W H1W2 O2 1_554 0.831(15) 2.161(15) 2.9570(11) 160.3(14) yes
    O2W H2W2 O4 4_575 0.86(2) 1.91(2) 2.7688(9) 173.3(19) yes
    C4 H4A O1 3_768 0.922(14) 2.575(14) 3.2930(11) 135.1(11) yes
    C7 H7A O2W 3_666 0.988(14) 2.347(14) 3.2176(10) 146.7(12) yes
