# Supplementary material for: (E)-N′-(2,3,4-Trihy­droxy­benzyl­idene)­isonicotinohydrazide dihydrate
Source: Acta Crystallogr Sect E Struct Rep Online. 2010 Oct 31;66(Pt 11):o3017–8. doi: 10.1107/S1600536810043965 (PMC3009032; doi:10.1107/S1600536810043965)
Supplement: Supplementary file 2 [file e-66-o3017-Isup2.hkl]

# 
# h,k,l, Fc-squared, Fo-squared, sigma(Fo-squared) and status flag 
# 
data_I
_shelx_title ' ithb4m in P2(1)/c  (100K)' 
_shelx_refln_list_code          4 
_shelx_F_calc_maximum      162.75 
_exptl_crystal_F_000       648.00 
_reflns_d_resolution_high  0.6270 
 
loop_ 
 _symmetry_equiv_pos_as_xyz 
 'x, y, z' 
 '-x, y+1/2, -z+1/2' 
 '-x, -y, -z' 
 'x, -y-1/2, z-1/2' 
 
_cell_length_a     6.9504 
_cell_length_b    19.9077 
_cell_length_c    10.0930 
_cell_angle_alpha  90.000 
_cell_angle_beta  106.416 
_cell_angle_gamma  90.000 
 
_shelx_F_squared_multiplier     1.000 
 
loop_ 
 _refln_index_h 
 _refln_index_k 
 _refln_index_l 
 _refln_F_squared_calc 
 _refln_F_squared_meas 
 _refln_F_squared_sigma 
 _refln_observed_status 
   3   0   0       11.25       12.88      1.58 o 
   4   0   0      214.86      221.59      5.60 o 
   5   0   0      167.40      126.20      7.83 o 
   6   0   0      479.77      464.39     20.52 o 
   7   0   0       41.11       32.35      4.68 o 
   8   0   0       66.16       73.11      6.30 o 
   9   0   0       12.50        9.81      3.34 o 
  10   0   0       49.88       66.12     10.16 o 
   3   1   0        0.96        0.84      0.49 o 
   4   1   0      140.50      142.51      3.00 o 
   5   1   0      170.15      179.72      4.75 o 
   6   1   0      474.19      483.79      9.67 o 
   7   1   0       27.03       28.22      2.83 o 
   8   1   0        5.20        6.98      1.81 o 
   9   1   0       11.54       13.17      2.56 o 
  10   1   0      124.39      116.16      9.24 o 
   1   2   0     1303.81     1331.00     36.26 o 
   3   2   0      807.10      859.60     15.10 o 
   4   2   0      100.62      105.19      2.51 o 
   5   2   0     1066.49     1112.98     17.56 o 
   6   2   0       13.96       17.03      1.97 o 
   7   2   0       67.31       73.73      4.78 o 
   8   2   0        1.98        2.01      1.52 o 
   9   2   0      111.38      120.12      5.72 o 
  10   2   0       18.04       19.15      4.64 o 
   1   3   0      175.93      169.88      4.24 o 
   2   3   0     1520.01     1474.05     41.38 o 
   3   3   0        4.50        0.25      1.07 o 
   4   3   0      134.30      129.59      5.57 o 
   5   3   0      295.14      301.64      6.54 o 
   6   3   0       90.59       93.96      3.66 o 
   7   3   0       67.70       64.62      4.68 o 
   8   3   0        0.19        1.70      1.52 o 
   9   3   0      281.21      288.52      8.48 o 
  10   3   0        1.41        3.18      3.56 o 
   1   4   0       15.84       18.72      1.35 o 
   3   4   0      347.23      356.66     12.87 o 
   4   4   0     2658.27     2777.17     54.80 o 
   5   4   0       92.84       86.07      4.63 o 
   6   4   0      214.79      238.88     11.55 o 
   7   4   0        1.31        0.10      1.20 o 
   8   4   0       39.72       34.76      3.16 o 
   9   4   0      162.82      151.90      6.05 o 
  10   4   0       18.59       29.16      7.56 o 
   1   5   0       70.17       76.52      1.62 o 
   2   5   0       13.72        9.65      1.77 o 
   3   5   0       25.64       28.66      2.75 o 
   4   5   0      620.62      675.41     15.56 o 
   5   5   0      163.81      168.94     10.36 o 
   6   5   0      167.33      169.39      5.04 o 
   7   5   0      135.45      136.45      4.86 o 
   8   5   0       62.62       63.12      4.11 o 
   9   5   0       59.94       54.84      4.86 o 
  10   5   0       23.83       14.15      6.03 o 
   0   6   0     9286.01     9752.30    171.95 o 
   1   6   0        0.06        1.53      0.35 o 
   2   6   0      777.81      786.16     16.79 o 
   3   6   0     1253.72     1254.14     18.58 o 
   4   6   0     2052.21     2160.02     32.72 o 
   5   6   0      107.68      118.99      5.18 o 
   6   6   0      148.78      157.13      6.66 o 
   7   6   0       68.18       74.34      3.95 o 
   8   6   0       67.19       72.63      6.29 o 
   9   6   0       45.54       41.90      4.39 o 
  10   6   0      118.36      116.65     13.64 o 
   2   7   0      107.79       84.92      2.17 o 
   3   7   0        8.41       11.90      0.98 o 
   4   7   0      992.17     1040.09     12.15 o 
   5   7   0       66.31       61.30      2.49 o 
   6   7   0      499.60      519.61     10.25 o 
   7   7   0      345.53      344.50      9.80 o 
   8   7   0       85.16       83.45      5.53 o 
   9   7   0       37.94       35.48      4.07 o 
  10   7   0       35.97       24.69      7.30 o 
   0   8   0      570.73      681.02     12.61 o 
   1   8   0       13.81       18.45      0.86 o 
   2   8   0      168.62      166.51      2.92 o 
   3   8   0      100.41       98.29      2.59 o 
   4   8   0       29.90       33.91      1.73 o 
   5   8   0      187.63      187.99      4.44 o 
   6   8   0       68.05       68.73      4.39 o 
   7   8   0      131.53      122.22      6.81 o 
   8   8   0       11.87       12.07      2.59 o 
   9   8   0       52.47       55.82      5.78 o 
  10   8   0        1.66        7.26      5.27 o 
   1   9   0      129.81      153.81      2.42 o 
   2   9   0     2189.45     2300.91     25.15 o 
   3   9   0      875.08      970.06     11.97 o 
   4   9   0      198.03      192.77      5.06 o 
   5   9   0        1.88        2.37      1.06 o 
   6   9   0       12.09       11.77      2.11 o 
   7   9   0       22.34       24.21      2.98 o 
   8   9   0        1.14       -0.12      1.65 o 
   9   9   0      254.85      250.48     16.38 o 
  10   9   0        1.80        5.96      5.33 o 
   0  10   0       12.66       21.05      2.05 o 
   1  10   0      154.59      196.46      2.94 o 
   2  10   0      376.21      425.90      6.65 o 
   3  10   0      285.96      300.96      4.85 o 
   4  10   0      427.93      413.33      6.42 o 
   5  10   0        0.44       -0.40      0.88 o 
   6  10   0       13.91       13.46      2.14 o 
   7  10   0        1.15        6.04      2.15 o 
   8  10   0      209.08      204.78      7.85 o 
   9  10   0        7.41        5.07      4.59 o 
  10  10   0        4.33        1.34      4.80 o 
   1  11   0     1275.30     1400.21     13.94 o 
   2  11   0       22.58       18.14      1.26 o 
   3  11   0      362.00      410.57      5.51 o 
   4  11   0      161.53      181.96      3.79 o 
   5  11   0      214.23      223.46      5.28 o 
   6  11   0        1.84        0.27      1.08 o 
   7  11   0      146.36      147.75      8.16 o 
   8  11   0       43.87       44.78      3.74 o 
   9  11   0        0.00        1.09      4.19 o 
   0  12   0        0.74        7.11      1.19 o 
   1  12   0      185.13      208.75      2.80 o 
   2  12   0       55.83       65.90      2.26 o 
   3  12   0       26.98       42.41      2.05 o 
   4  12   0      115.17      127.29      3.16 o 
   5  12   0       39.13       32.54      2.59 o 
   6  12   0       14.24       17.79      2.16 o 
   7  12   0      171.69      173.28      5.96 o 
   8  12   0       21.67       18.52      2.69 o 
   9  12   0        7.48       14.57      6.04 o 
   1  13   0      247.87      238.79      3.16 o 
   2  13   0     1068.39     1040.64     12.48 o 
   3  13   0     1901.93     1927.31     24.53 o 
   4  13   0      208.32      181.06      3.48 o 
   5  13   0       31.57       32.67      2.62 o 
   6  13   0      109.95      103.58      4.33 o 
   7  13   0      238.26      250.16      8.48 o 
   8  13   0      137.02      128.08      5.69 o 
   9  13   0       26.46       28.82      7.25 o 
   0  14   0      396.34      417.45      8.16 o 
   1  14   0       13.14       17.85      1.07 o 
   2  14   0      739.46      676.42      8.78 o 
   3  14   0      664.14      636.13      9.71 o 
   4  14   0        2.50        0.57      0.98 o 
   5  14   0      163.45      157.02      4.15 o 
   6  14   0       99.96      105.48      4.47 o 
   7  14   0      279.99      273.54      7.90 o 
   8  14   0      410.97      414.11     14.87 o 
   9  14   0       40.03       29.40      7.62 o 
   1  15   0      162.62      173.06      3.10 o 
   2  15   0      594.26      563.70      8.74 o 
   3  15   0     1424.55     1329.67     16.01 o 
   4  15   0       10.00       12.09      1.89 o 
   5  15   0       18.05       17.08      2.07 o 
   6  15   0       16.66       13.94      1.73 o 
   7  15   0       57.36       51.98      3.93 o 
   8  15   0        4.42        7.84      3.38 o 
   9  15   0       15.24        5.17      5.09 o 
   0  16   0      313.52      298.04      8.66 o 
   1  16   0        7.69       13.34      1.12 o 
   2  16   0      983.27      988.11     12.07 o 
   3  16   0     1970.49     1934.43     24.41 o 
   4  16   0      143.45      128.31      3.59 o 
   5  16   0        3.59        3.06      1.17 o 
   6  16   0        1.67        3.04      1.46 o 
   7  16   0       32.16       28.48      2.47 o 
   8  16   0      105.18      112.54     15.04 o 
   9  16   0       36.13       32.08      4.19 o 
   1  17   0     1069.35      964.56      9.89 o 
   2  17   0        4.98        3.73      1.02 o 
   3  17   0      284.73      239.89      5.65 o 
   4  17   0       12.65       12.22      1.49 o 
   5  17   0       24.50       25.27      2.03 o 
   6  17   0       92.10       95.42      4.32 o 
   7  17   0       85.12       94.57      7.42 o 
   8  17   0      185.75      176.74      7.88 o 
   0  18   0     1073.91     1078.35     17.18 o 
   1  18   0      167.34      165.62      2.81 o 
   2  18   0       88.94       70.34      3.03 o 
   3  18   0      191.98      172.07      4.19 o 
   4  18   0       70.75       70.13      3.04 o 
   5  18   0        6.23        6.25      1.39 o 
   6  18   0        1.12       -1.30      1.40 o 
   7  18   0       20.74       22.88      2.64 o 
   8  18   0       15.24       18.57      3.44 o 
   1  19   0       15.93       15.78      1.16 o 
   2  19   0      383.58      356.05      6.35 o 
   3  19   0       19.55       21.44      2.05 o 
   4  19   0        1.43        1.44      1.12 o 
   5  19   0        4.86        6.38      1.46 o 
   6  19   0       47.89       52.07      4.98 o 
   7  19   0       15.32       14.19      3.18 o 
   8  19   0       25.67       31.94      4.89 o 
   0  20   0       15.79       16.31      1.61 o 
   1  20   0      709.01      701.32      8.40 o 
   2  20   0       55.22       54.74      2.62 o 
   3  20   0      174.08      160.66      4.73 o 
   4  20   0       21.20       23.23      2.22 o 
   5  20   0      272.97      266.29      6.06 o 
   6  20   0      152.04      165.89      5.65 o 
   7  20   0       37.04       41.16      7.30 o 
   8  20   0        6.98        7.51      3.00 o 
   1  21   0        9.58       15.75      1.27 o 
   2  21   0       27.84       25.75      1.94 o 
   3  21   0       20.13       26.74      2.48 o 
   4  21   0       22.36       18.78      2.15 o 
   5  21   0      228.17      231.20      6.31 o 
   6  21   0      123.62      129.79      7.43 o 
   7  21   0       42.70       48.92      4.82 o 
   0  22   0      360.38      372.09      8.33 o 
   1  22   0       86.29       90.51      2.65 o 
   2  22   0      143.52      140.14      3.89 o 
   3  22   0        2.66        0.33      1.34 o 
   4  22   0       56.75       48.82      3.23 o 
   5  22   0        1.97        1.00      1.90 o 
   6  22   0       28.53       33.85      3.04 o 
   7  22   0      161.82      172.15      7.98 o 
   1  23   0      225.46      227.93      4.20 o 
   2  23   0       19.44       17.93      1.79 o 
   3  23   0        0.04       -0.30      1.63 o 
   4  23   0       77.97       83.02      4.09 o 
   5  23   0        3.06        3.24      2.09 o 
   6  23   0        8.78        5.96      2.47 o 
   7  23   0        2.17       -0.80      3.24 o 
   0  24   0      131.10      128.55      4.71 o 
   1  24   0       10.52       12.61      1.17 o 
   2  24   0       62.45       63.62      3.08 o 
   3  24   0      166.60      168.79      9.86 o 
   4  24   0       42.36       48.46      4.36 o 
   5  24   0      107.26      113.45      4.73 o 
   6  24   0       14.18        6.28      2.62 o 
   1  25   0        8.97       10.29      1.61 o 
   2  25   0        5.38        3.29      1.39 o 
   3  25   0        7.16        7.26      1.89 o 
   4  25   0        5.13        4.31      1.76 o 
   5  25   0        2.10        0.37      2.08 o 
   6  25   0        4.89        5.60      2.64 o 
   0  26   0       18.29       18.89      2.51 o 
   1  26   0      134.57      155.18      4.37 o 
   2  26   0       11.48       13.59      2.62 o 
   3  26   0       34.79       38.23      3.11 o 
   4  26   0       77.66       74.41      7.67 o 
   5  26   0      102.65      106.64      5.81 o 
   6  26   0       43.54       39.54      6.43 o 
   1  27   0        8.54        7.55      2.57 o 
   2  27   0      143.48      159.65      5.25 o 
   3  27   0        0.13        0.02      1.58 o 
   4  27   0      101.16      102.04      5.67 o 
   5  27   0       83.42       94.63      6.18 o 
   0  28   0      122.82      139.86      9.84 o 
   1  28   0        1.17       -1.16      1.48 o 
   2  28   0       56.90       56.64      3.63 o 
   3  28   0        7.43        6.71      8.12 o 
   4  28   0       35.60       31.20      3.87 o 
   1  29   0       10.59       17.98      2.63 o 
   2  29   0        2.60        2.91      2.78 o 
   3  29   0        0.43       -1.89      1.89 o 
   4  29   0      320.69      339.48     19.70 o 
   0  30   0       18.48       18.04      4.61 o 
   1  30   0       15.05       10.93      2.40 o 
   2  30   0        0.36       -2.35      2.35 o 
   3  30   0       22.92       19.41      5.03 o 
   1  31   0       15.79       21.86      2.83 o 
   2  31   0       33.92       31.56      4.60 o 
 -10   1   1      142.81      129.26     11.19 o 
  -9   1   1        1.38        0.82      1.70 o 
  -8   1   1       11.36       12.82      2.16 o 
  -7   1   1       38.00       41.65      4.55 o 
  -6   1   1       43.88       39.02      2.14 o 
  -5   1   1       18.36       14.97      1.26 o 
  -4   1   1      146.84      175.48      4.04 o 
  -3   1   1     1053.94     1123.57     16.44 o 
  -2   1   1      641.74      669.73     13.98 o 
  -1   1   1       66.87       62.06      1.81 o 
   0   1   1      128.70      127.86      3.16 o 
   1   1   1     1974.58     2048.05     39.17 o 
   2   1   1     1534.39     1615.02     30.63 o 
   3   1   1       79.89       71.88      6.75 o 
   4   1   1      287.44      294.35      8.49 o 
   5   1   1      136.21      157.45      6.34 o 
   6   1   1        6.52        7.72      1.56 o 
   7   1   1        0.44       -0.19      1.28 o 
   8   1   1      521.11      507.95     12.49 o 
   9   1   1      697.30      683.65     14.70 o 
  10   1   1        5.92       16.33      5.10 o 
 -10   2   1       43.29       47.32      6.08 o 
  -9   2   1       31.47       33.84      4.55 o 
  -8   2   1       18.97       18.74      2.81 o 
  -7   2   1       21.04       18.15      1.90 o 
  -6   2   1       99.95      111.24      3.14 o 
  -5   2   1       85.51       89.51      2.54 o 
  -4   2   1       26.14       21.11      1.46 o 
  -3   2   1       77.93      113.80      2.91 o 
  -2   2   1    26487.35    25216.26    476.58 o 
  -1   2   1      706.54      796.08     15.57 o 
   0   2   1     9869.15     9252.36    216.59 o 
   1   2   1     1736.64     1861.42     35.80 o 
   2   2   1       51.52       62.17      1.83 o 
   3   2   1      333.11      360.76     11.64 o 
   4   2   1      132.28      113.97      4.43 o 
   5   2   1        4.55        3.79      1.85 o 
   6   2   1        9.82        8.84      1.61 o 
   7   2   1       77.49       90.43      4.14 o 
   8   2   1       43.28       41.79      6.07 o 
   9   2   1      444.49      441.77     11.11 o 
  10   2   1        8.67        6.21      9.32 o 
 -10   3   1        0.84        6.97      3.56 o 
  -9   3   1        0.16        0.30      1.57 o 
  -8   3   1        1.49        0.88      1.44 o 
  -7   3   1       50.73       48.84      3.54 o 
  -6   3   1      161.19      152.98      3.73 o 
  -5   3   1      443.89      434.68      7.36 o 
  -4   3   1        0.00        1.36      0.60 o 
  -3   3   1     2332.24     2382.23     46.76 o 
  -2   3   1    16337.76    16172.67    306.59 o 
  -1   3   1      167.52      155.51      3.25 o 
   0   3   1     4522.62     4546.53     85.43 o 
   1   3   1     3888.60     3990.56    106.72 o 
   2   3   1        0.01        2.92      0.56 o 
   3   3   1      116.14      108.03      7.75 o 
   4   3   1       42.98       51.52      2.83 o 
   5   3   1       86.10      108.84      5.29 o 
   6   3   1      329.14      325.39     10.62 o 
   7   3   1        0.90        1.26      1.31 o 
   8   3   1       23.82       26.56      2.94 o 
   9   3   1       41.40       45.97      4.04 o 
  10   3   1        0.00        7.89      4.14 o 
 -10   4   1        0.97        3.27      4.73 o 
  -9   4   1       48.91       48.36      4.07 o 
  -8   4   1       64.66       68.19      4.20 o 
  -7   4   1      265.84      279.89      6.40 o 
  -6   4   1      611.78      618.60     10.28 o 
  -5   4   1        0.19        0.87      0.64 o 
  -4   4   1       91.85       77.30      4.29 o 
  -3   4   1      114.96      132.81      4.48 o 
  -2   4   1      411.86      419.58     13.22 o 
  -1   4   1       10.78       24.11      3.37 o 
   0   4   1      750.59      795.39     22.27 o 
   1   4   1      734.66      715.23     20.73 o 
   2   4   1     2266.88     2248.05     52.93 o 
   3   4   1       18.57       14.77      1.77 o 
   4   4   1     1256.23     1366.33     28.85 o 
   5   4   1      843.90      900.33     14.99 o 
   6   4   1       65.69       71.50      3.63 o 
   7   4   1       85.19       77.14      4.23 o 
   8   4   1       32.39       31.80      3.13 o 
   9   4   1       26.59       28.19      3.30 o 
  10   4   1        0.26        9.55      5.67 o 
 -10   5   1       19.30       20.46      6.55 o 
  -9   5   1        0.64        2.39      2.03 o 
  -8   5   1       29.43       29.44      3.07 o 
  -7   5   1      109.86      117.17      3.95 o 
  -6   5   1      115.05      112.69      4.98 o 
  -5   5   1      128.67      154.34      4.82 o 
  -4   5   1        2.50        4.78      0.85 o 
  -3   5   1      155.27      140.46      5.64 o 
  -2   5   1       25.76       20.37      1.67 o 
  -1   5   1       88.35       95.49      5.04 o 
   0   5   1       10.33        8.34      1.91 o 
   1   5   1        1.88        2.03      0.54 o 
   2   5   1       72.64       63.29      2.23 o 
   3   5   1       12.80       12.96      1.14 o 
   4   5   1      754.44      772.50     11.97 o 
   5   5   1      266.17      275.48      6.35 o 
   6   5   1        4.97        2.63      1.26 o 
   7   5   1       41.93       46.71      3.95 o 
   8   5   1       46.45       55.16      3.99 o 
   9   5   1        2.47        2.69      2.12 o 
  10   5   1       11.41       22.93      7.40 o 
 -10   6   1       43.30       39.46      8.48 o 
  -9   6   1       16.24       11.68      2.75 o 
  -8   6   1       34.96       39.68      5.31 o 
  -7   6   1       72.63       66.44      3.39 o 
  -6   6   1       63.34       61.13      2.89 o 
  -5   6   1      598.29      594.56     12.10 o 
  -4   6   1        3.05        4.74      0.74 o 
  -3   6   1     1539.34     1618.17     23.29 o 
  -2   6   1       50.89        1.69      0.90 o 
  -1   6   1     1844.83     1738.92     31.57 o 
   0   6   1     3567.88     3694.20     65.71 o 
   1   6   1     1465.10     1555.15     25.33 o 
   2   6   1      291.26      319.79      6.20 o 
   3   6   1     1572.00     1642.12     22.86 o 
   4   6   1        2.27        2.08      0.67 o 
   5   6   1       28.17       30.47      2.29 o 
   6   6   1      187.34      194.99      5.60 o 
   7   6   1       87.77       86.34      5.68 o 
   8   6   1      140.12      141.27      8.04 o 
   9   6   1        0.01       -2.27      3.88 o 
  10   6   1       59.85       75.05     11.42 o 
 -10   7   1       33.75       43.14      8.75 o 
  -9   7   1       55.89       59.86      4.96 o 
  -8   7   1        8.74       10.97      2.36 o 
  -7   7   1       15.54       17.38      2.15 o 
  -6   7   1        3.41        4.33      1.14 o 
  -5   7   1       75.44       75.15      3.32 o 
  -4   7   1      257.42      277.80      5.70 o 
  -3   7   1     1122.07     1156.53     17.36 o 
  -2   7   1     1183.21     1273.03     32.21 o 
  -1   7   1       56.06       55.28      1.20 o 
   0   7   1     2624.00     2979.26     44.57 o 
   1   7   1      724.97      788.04     14.40 o 
   2   7   1     5216.85     5729.06     59.95 o 
   3   7   1       42.90       50.47      2.74 o 
   4   7   1      228.06      256.89      5.85 o 
   5   7   1        0.83        1.16      1.41 o 
   6   7   1       78.76       81.56      5.01 o 
   7   7   1       69.50       65.46      5.45 o 
   8   7   1      154.65      161.08     10.07 o 
   9   7   1       10.48       12.53      5.75 o 
  10   7   1       21.13       21.11      7.03 o 
 -10   8   1       40.60       39.30      8.57 o 
  -9   8   1      119.97      120.79     12.20 o 
  -8   8   1        0.19       -1.25      1.53 o 
  -7   8   1       26.58       22.63      3.13 o 
  -6   8   1       29.71       27.28      2.38 o 
  -5   8   1       12.33       12.99      1.82 o 
  -4   8   1      462.87      518.38     10.84 o 
  -3   8   1        2.97        7.07      1.15 o 
  -2   8   1       91.29       89.43      3.31 o 
   0   8   1      974.10     1053.11     18.91 o 
   1   8   1      122.28      162.56      3.54 o 
   2   8   1     2028.34     2294.51     24.78 o 
   3   8   1      287.17      289.27      8.39 o 
   4   8   1       33.09       25.84      1.64 o 
   5   8   1        3.83        0.14      0.93 o 
   6   8   1       31.28       37.34      3.36 o 
   7   8   1       44.88       43.13      5.72 o 
   8   8   1       30.32       20.56      3.54 o 
   9   8   1       40.75       30.95      7.36 o 
  10   8   1        4.53       14.84      6.45 o 
 -10   9   1      181.86      174.52     14.85 o 
  -9   9   1      111.82      112.70      6.27 o 
  -8   9   1        7.66        4.91      2.01 o 
  -7   9   1      104.16      107.11      4.56 o 
  -6   9   1        0.22        0.79      1.07 o 
  -5   9   1       12.59       12.96      1.61 o 
  -4   9   1      213.72      226.32      6.42 o 
  -3   9   1      549.10      610.53      9.72 o 
  -2   9   1        0.67        0.00      0.45 o 
  -1   9   1      497.81      568.38      7.88 o 
   0   9   1        6.32        1.68      0.53 o 
   1   9   1     2078.72     2373.50     24.73 o 
   2   9   1      475.94      530.43      6.68 o 
   3   9   1        0.10        0.63      0.59 o 
   4   9   1       17.04       21.16      1.53 o 
   5   9   1      132.42      122.21      4.79 o 
   6   9   1       30.14       28.14      3.88 o 
   7   9   1      199.23      187.16      7.06 o 
   8   9   1      255.12      245.08      8.77 o 
   9   9   1       15.76       19.12      6.06 o 
 -10  10   1        2.26        6.74      4.91 o 
  -9  10   1        4.06        4.89      2.21 o 
  -8  10   1        2.49        3.73      2.22 o 
  -7  10   1       29.79       27.10      2.70 o 
  -6  10   1       30.16       29.02      2.34 o 
  -5  10   1        0.38       -0.05      0.79 o 
  -4  10   1       16.45       18.44      1.56 o 
  -3  10   1     1243.02     1306.72     18.78 o 
  -2  10   1      525.76      597.03      7.27 o 
  -1  10   1     2346.91     2656.20     30.19 o 
   0  10   1      187.55      210.45      3.17 o 
   1  10   1     1636.56     1862.36     18.14 o 
   2  10   1       13.43       12.91      1.00 o 
   3  10   1      114.95      123.51      3.06 o 
   4  10   1       91.15       83.76      2.73 o 
   5  10   1       80.20       72.07      3.90 o 
   6  10   1       10.78       10.97      2.65 o 
   7  10   1       61.06       57.49      4.53 o 
   8  10   1        3.72        3.85      2.55 o 
   9  10   1       30.78       17.02      6.18 o 
 -10  11   1        6.34        8.59      5.78 o 
  -9  11   1      145.65      156.50      9.03 o 
  -8  11   1        0.04        0.21      1.45 o 
  -7  11   1        6.56        6.20      1.71 o 
  -6  11   1        6.19       10.48      1.58 o 
  -5  11   1     1075.89     1072.12     15.89 o 
  -4  11   1      825.15      830.60     13.21 o 
  -3  11   1       30.51       38.66      1.71 o 
  -2  11   1      673.59      683.54     10.10 o 
  -1  11   1        1.92        4.23      0.57 o 
   0  11   1        0.14        0.58      0.64 o 
   1  11   1       10.30       19.53      0.86 o 
   2  11   1      350.05      409.41      5.68 o 
   3  11   1      443.74      470.87      7.52 o 
   4  11   1       99.97      118.81      3.32 o 
   5  11   1       18.48       24.23      2.24 o 
   6  11   1      266.61      279.25     13.32 o 
   7  11   1      421.25      414.00     11.47 o 
   8  11   1        0.00       -0.06      1.89 o 
   9  11   1        1.91        2.47      4.55 o 
 -10  12   1       80.73       88.28     12.11 o 
  -9  12   1        3.82       10.60      5.21 o 
  -8  12   1      139.18      129.83      5.45 o 
  -7  12   1        2.51        1.48      1.44 o 
  -6  12   1       81.69       77.67      4.02 o 
  -5  12   1      253.39      248.63      8.08 o 
  -4  12   1       34.45       29.73      1.73 o 
  -3  12   1       68.25       78.00      2.27 o 
  -2  12   1      688.90      708.57      8.89 o 
  -1  12   1       24.39       31.76      1.11 o 
   0  12   1      123.77      134.15      2.34 o 
   1  12   1      416.69      462.26      5.09 o 
   2  12   1       21.04       38.62      1.28 o 
   3  12   1      384.34      384.77      6.59 o 
   4  12   1      340.30      336.72      5.61 o 
   5  12   1      175.77      160.24      5.04 o 
   6  12   1      522.94      483.58     10.57 o 
   7  12   1        3.37        4.55      2.51 o 
   8  12   1      197.02      170.71      7.42 o 
   9  12   1        0.61        4.17      5.14 o 
  -9  13   1       51.68       58.21      9.52 o 
  -8  13   1        6.13        5.37      3.29 o 
  -7  13   1       11.24       11.60      2.13 o 
  -6  13   1        0.26        1.74      1.14 o 
  -5  13   1      822.54      777.90     12.51 o 
  -4  13   1     1323.31     1308.54     15.78 o 
  -3  13   1       77.50       83.23      2.85 o 
  -2  13   1      408.12      382.15      5.54 o 
  -1  13   1        4.15        3.12      0.52 o 
   0  13   1       28.51       20.59      1.09 o 
   1  13   1        1.89        3.25      0.67 o 
   2  13   1     1181.07     1187.64     11.74 o 
   3  13   1       72.90       61.63      4.49 o 
   4  13   1        8.39        9.53      1.13 o 
   5  13   1       17.09       15.15      1.94 o 
   6  13   1      140.40      127.70      4.88 o 
   7  13   1      140.76      144.34      7.27 o 
   8  13   1      149.09      163.45     13.49 o 
   9  13   1       53.41       41.01      8.62 o 
  -9  14   1      295.75      263.44     17.61 o 
  -8  14   1        5.09        5.99      1.98 o 
  -7  14   1       94.67       99.43      4.80 o 
  -6  14   1       16.76       17.75      2.02 o 
  -5  14   1      604.30      576.61      9.99 o 
  -4  14   1      632.31      626.86      8.72 o 
  -3  14   1     1602.35     1563.65     18.29 o 
  -2  14   1       35.36       43.53      2.21 o 
  -1  14   1       42.13       36.78      1.47 o 
   0  14   1       75.75       79.74      1.92 o 
   1  14   1     3766.69     3692.80     31.34 o 
   2  14   1     1296.34     1303.41     13.70 o 
   3  14   1      428.12      388.75     10.72 o 
   4  14   1       30.68       28.48      1.87 o 
   5  14   1      137.22      128.56      3.87 o 
   6  14   1       81.78       96.71      4.59 o 
   7  14   1      653.31      657.42     13.88 o 
   8  14   1        0.17       -0.82      1.95 o 
   9  14   1       18.46       19.08      6.73 o 
  -9  15   1      261.10      238.70     17.01 o 
  -8  15   1      141.58      138.02      5.86 o 
  -7  15   1       36.99       36.91      3.70 o 
  -6  15   1        3.71        2.42      1.23 o 
  -5  15   1       58.22       62.07      2.90 o 
  -4  15   1       12.59       11.28      1.27 o 
  -3  15   1      883.93      824.57     10.68 o 
  -2  15   1        4.49        5.44      0.92 o 
  -1  15   1       28.79       30.48      1.18 o 
   0  15   1        1.01        0.52      0.97 o 
   1  15   1     1527.68     1368.83     13.22 o 
   2  15   1      128.98      134.66      2.88 o 
   3  15   1        2.17        1.04      0.91 o 
   4  15   1       16.70       15.53      1.55 o 
   5  15   1       28.67       34.33      2.09 o 
   6  15   1      344.13      331.99      7.10 o 
   7  15   1      215.85      205.77      5.65 o 
   8  15   1       23.62       18.95      3.29 o 
   9  15   1        4.07        5.50      2.75 o 
  -9  16   1       63.71       66.98      5.44 o 
  -8  16   1        0.18       -1.66      1.76 o 
  -7  16   1      151.95      157.12      5.20 o 
  -6  16   1        1.96        3.71      1.45 o 
  -5  16   1       33.46       34.10      2.28 o 
  -4  16   1      306.98      295.08      6.09 o 
  -3  16   1      193.82      188.28      3.83 o 
  -2  16   1      779.77      770.97      9.12 o 
  -1  16   1     1934.73     1832.10     17.21 o 
   0  16   1     2272.13     2120.21     21.26 o 
   1  16   1      290.44      275.97      5.95 o 
   2  16   1      575.26      531.34      7.09 o 
   3  16   1      105.98      110.11      3.20 o 
   4  16   1       24.10       26.93      1.98 o 
   5  16   1      216.94      212.77      6.96 o 
   6  16   1       10.44        6.47      1.58 o 
   7  16   1       43.77       44.24      3.02 o 
   8  16   1       62.90       60.36      6.20 o 
  -9  17   1       33.55       31.64      8.25 o 
  -8  17   1        2.23        1.01      1.94 o 
  -7  17   1        7.00        8.30      1.90 o 
  -6  17   1       77.52       81.03      7.44 o 
  -5  17   1      205.57      200.06      7.40 o 
  -4  17   1       79.20       78.24      3.13 o 
  -3  17   1       34.85       32.59      1.83 o 
  -2  17   1     1262.06     1194.73     15.52 o 
  -1  17   1       15.49       15.45      1.04 o 
   0  17   1     1861.58     1806.76     17.14 o 
   1  17   1        3.35        3.42      0.71 o 
   2  17   1       22.82       18.17      1.20 o 
   3  17   1      121.66      112.20      4.11 o 
   4  17   1       43.00       44.74      2.51 o 
   5  17   1      104.55      100.69      3.58 o 
   6  17   1       25.14       29.23      2.74 o 
   7  17   1       60.11       64.42      4.10 o 
   8  17   1       23.63       23.67      3.94 o 
  -8  18   1       20.69       27.43      3.81 o 
  -7  18   1       17.42       18.98      2.50 o 
  -6  18   1      125.80      113.09      5.61 o 
  -5  18   1       62.54       59.90      3.41 o 
  -4  18   1       67.44       68.21      2.72 o 
  -3  18   1       75.53       73.83      2.90 o 
  -2  18   1      603.26      600.26      9.03 o 
  -1  18   1      777.92      773.32      8.87 o 
   0  18   1      345.07      346.18      5.17 o 
   1  18   1      223.13      240.63      3.58 o 
   2  18   1      123.32      122.86      2.59 o 
   3  18   1      356.52      316.85      8.63 o 
   4  18   1      143.67      138.95      3.97 o 
   5  18   1       33.66       31.49      2.34 o 
   6  18   1        0.44        2.96      1.85 o 
   7  18   1      113.86      111.77      8.26 o 
   8  18   1        0.35        3.69      2.70 o 
  -8  19   1       57.13       57.39      5.19 o 
  -7  19   1        8.57        8.55      2.04 o 
  -6  19   1        3.17        2.97      1.68 o 
  -5  19   1       61.76       53.53      2.90 o 
  -4  19   1       13.64       10.84      1.52 o 
  -3  19   1       78.30       66.50      4.36 o 
  -2  19   1       13.36       14.52      1.49 o 
  -1  19   1       31.98       33.16      2.56 o 
   0  19   1       41.26       41.28      1.54 o 
   1  19   1      255.30      222.95      3.47 o 
   2  19   1      226.62      187.63      3.38 o 
   3  19   1      234.50      203.78      5.31 o 
   4  19   1       41.82       41.32      2.53 o 
   5  19   1        1.11       -0.14      1.27 o 
   6  19   1       35.15       36.36      3.29 o 
   7  19   1       37.48       43.49      4.74 o 
   8  19   1        0.06        0.29      2.61 o 
  -8  20   1        2.74        3.78      2.82 o 
  -7  20   1       38.64       40.30      6.13 o 
  -6  20   1       50.89       46.64      3.40 o 
  -5  20   1      176.05      161.87      4.56 o 
  -4  20   1       35.04       31.02      2.48 o 
  -3  20   1     1013.80      991.32     15.82 o 
  -2  20   1       26.35       32.74      2.25 o 
  -1  20   1      519.98      497.69      6.92 o 
   0  20   1        2.75        6.24      0.86 o 
   1  20   1      743.16      700.55      7.90 o 
   2  20   1       91.28       81.35      3.42 o 
   3  20   1      219.08      185.51      5.34 o 
   4  20   1      236.43      235.75      6.08 o 
   5  20   1      153.97      159.50      4.63 o 
   6  20   1        3.54        4.62      1.64 o 
   7  20   1      118.64      130.05      9.11 o 
   8  20   1        0.01        5.02      5.78 o 
  -8  21   1        0.12       -0.53      2.45 o 
  -7  21   1       98.84      113.25      6.79 o 
  -6  21   1      199.29      204.37      6.29 o 
  -5  21   1      133.85      133.61      4.64 o 
  -4  21   1       47.61       44.94      2.95 o 
  -3  21   1       74.75       80.41      5.94 o 
  -2  21   1        1.03        0.79      1.02 o 
  -1  21   1        2.08        2.04      0.79 o 
   0  21   1        1.10        3.41      0.81 o 
   1  21   1       53.38       63.89      1.95 o 
   2  21   1       53.72       41.59      2.74 o 
   3  21   1      223.91      203.35      5.54 o 
   4  21   1      248.94      250.12      6.41 o 
   5  21   1      199.43      210.25      6.06 o 
   6  21   1        3.01        6.53      2.02 o 
   7  21   1       78.75       79.36      6.15 o 
  -7  22   1        0.08       -0.07      2.50 o 
  -6  22   1       46.51       47.06      5.62 o 
  -5  22   1      152.66      145.51      5.78 o 
  -4  22   1       14.82       11.89      1.98 o 
  -3  22   1       44.57       48.48      3.12 o 
  -2  22   1       23.28       19.69      1.80 o 
  -1  22   1       58.05       58.31      1.96 o 
   0  22   1      252.55      252.82      3.94 o 
   1  22   1       61.23       54.70      2.02 o 
   2  22   1      125.41      122.79      4.17 o 
   3  22   1       61.68       54.50      4.20 o 
   4  22   1       50.56       66.80      3.71 o 
   5  22   1       14.25       13.47      2.38 o 
   6  22   1       43.43       45.43      4.31 o 
   7  22   1        3.56        5.03      2.97 o 
  -7  23   1       21.30       28.93      4.98 o 
  -6  23   1        6.66        6.02      2.61 o 
  -5  23   1       65.68       66.66      3.87 o 
  -4  23   1       13.25       13.34      2.04 o 
  -3  23   1       51.63       51.65      3.23 o 
  -2  23   1      195.57      206.91      7.91 o 
  -1  23   1        8.14        7.20      1.36 o 
   0  23   1      461.35      465.55      6.43 o 
   1  23   1       91.02       98.14      3.58 o 
   2  23   1       16.11       13.63      1.91 o 
   3  23   1      135.71      143.65      4.77 o 
   4  23   1      107.96      103.38      5.04 o 
   5  23   1       19.90       27.12      2.75 o 
   6  23   1      114.75      117.27      6.09 o 
   7  23   1       29.91       27.64      5.35 o 
  -7  24   1        1.75        1.83      3.33 o 
  -6  24   1      169.02      153.83      6.88 o 
  -5  24   1       71.82       86.97      4.34 o 
  -4  24   1       74.13       73.53      4.04 o 
  -3  24   1       20.83       19.93      3.65 o 
  -2  24   1        7.10        6.94      1.46 o 
  -1  24   1      507.46      542.70      9.06 o 
   0  24   1       12.42       15.30      1.39 o 
   1  24   1       54.88       50.37      2.13 o 
   2  24   1       47.29       47.04      3.09 o 
   3  24   1      189.86      191.26      6.05 o 
   4  24   1       72.96       66.52      3.94 o 
   5  24   1       52.07       55.24      4.06 o 
   6  24   1       48.28       49.60      8.04 o 
  -6  25   1       23.90       21.31      3.39 o 
  -5  25   1       57.97       51.31      3.93 o 
  -4  25   1       56.90       62.11      3.81 o 
  -3  25   1       10.81        8.34      1.89 o 
  -2  25   1      249.70      269.92      5.95 o 
  -1  25   1        0.47        2.83      1.28 o 
   0  25   1      243.69      265.44      4.88 o 
   1  25   1       44.80       44.87      2.02 o 
   2  25   1       96.72      103.71      5.63 o 
   3  25   1       72.50       68.43      4.26 o 
   4  25   1       43.60       47.33      3.44 o 
   5  25   1       30.35       36.88      6.13 o 
   6  25   1        2.61        2.64      4.06 o 
  -6  26   1       24.24       25.20      3.66 o 
  -5  26   1       15.54       12.57      3.11 o 
  -4  26   1        2.98        5.66      2.26 o 
  -3  26   1        0.00       -1.45      1.45 o 
  -2  26   1      222.42      225.93      5.42 o 
  -1  26   1      127.43      144.28      4.21 o 
   0  26   1      146.58      147.96      3.48 o 
   1  26   1       35.86       37.20      2.80 o 
   2  26   1       11.51       13.12      2.14 o 
   3  26   1       61.32       63.34      3.80 o 
   4  26   1        7.81        6.25      2.58 o 
   5  26   1        4.47        4.37      2.55 o 
  -5  27   1       19.47       16.95      3.23 o 
  -4  27   1       14.53       15.96      2.65 o 
  -3  27   1       12.54       11.62      2.22 o 
  -2  27   1      292.94      280.91      6.25 o 
  -1  27   1        3.09        2.57      1.57 o 
   0  27   1      128.66      125.18      5.48 o 
   1  27   1        7.84        4.67      2.06 o 
   2  27   1       51.04       48.51      3.34 o 
   3  27   1      369.59      373.06     10.92 o 
   4  27   1      287.21      297.97      9.85 o 
   5  27   1      216.62      223.93     15.84 o 
  -5  28   1        3.07        1.56      2.45 o 
  -4  28   1        0.23        0.96      2.20 o 
  -3  28   1       37.21       42.10      3.58 o 
  -2  28   1        0.02       -0.70      2.02 o 
  -1  28   1      144.54      131.66      4.85 o 
   0  28   1        1.12        1.19      2.19 o 
   1  28   1       52.97       54.23      4.13 o 
   2  28   1       16.19       16.23      3.17 o 
   3  28   1       18.83       11.64      2.72 o 
   4  28   1       30.95       25.44      3.59 o 
  -4  29   1      135.69      150.19      8.23 o 
  -3  29   1       45.15       39.13      4.83 o 
  -2  29   1       43.98       50.19     11.98 o 
  -1  29   1       12.93       15.75      2.82 o 
   0  29   1        8.74        7.25      1.64 o 
   1  29   1       10.45        4.79      3.09 o 
   2  29   1      196.54      201.67      9.69 o 
   3  29   1       30.11       39.24      7.36 o 
   4  29   1       64.14       60.25      5.03 o 
  -3  30   1        6.19        1.64      2.72 o 
  -2  30   1       23.19       22.29      4.23 o 
  -1  30   1       53.77       62.01      6.80 o 
   0  30   1       46.70       43.31      4.46 o 
   1  30   1        4.44        4.23      2.54 o 
   2  30   1       40.12       34.98      4.74 o 
   3  30   1      900.61      955.61     29.29 o 
  -2  31   1        6.85        9.96      3.44 o 
  -1  31   1       21.87       20.52      3.05 o 
   0  31   1        0.55        1.95      2.55 o 
 -10   0   2        0.28        0.33      4.16 o 
  -9   0   2        2.69        4.84      2.61 o 
  -8   0   2       72.29       72.61     10.60 o 
  -7   0   2       49.11       52.28      3.78 o 
  -6   0   2       31.53       30.44      2.68 o 
  -5   0   2        1.46        2.07      0.96 o 
  -4   0   2      116.90      148.99      9.34 o 
  -3   0   2      834.50      739.00     22.66 o 
  -1   0   2       11.78       15.71      0.80 o 
   0   0   2       33.08       25.89      1.55 o 
   1   0   2     4676.00     4565.15    121.77 o 
   2   0   2     1636.16     1755.61     49.31 o 
   3   0   2     1740.30     1654.56     25.80 o 
   4   0   2      324.67      323.43      9.42 o 
   5   0   2      116.35      113.95      5.62 o 
   6   0   2      155.36      154.49      7.03 o 
   7   0   2       57.88       55.89     10.47 o 
   8   0   2       86.98       88.30     16.22 o 
   9   0   2      963.27      967.22     37.84 o 
  10   0   2        0.94        0.34      5.45 o 
 -10   1   2       10.69        9.76      4.65 o 
  -9   1   2       20.95       14.81      3.05 o 
  -8   1   2      273.83      279.70      6.73 o 
  -7   1   2        0.02       -0.62      0.84 o 
  -6   1   2        9.08        9.17      1.17 o 
  -5   1   2      104.25      109.69      2.81 o 
  -4   1   2     2858.54     3072.78     34.78 o 
  -2   1   2        4.01        1.20      2.04 o 
  -1   1   2     1585.73     1776.64     33.53 o 
   0   1   2      684.79      742.45     14.42 o 
   1   1   2       20.24       22.52      1.40 o 
   2   1   2     2571.62     2552.05     74.29 o 
   3   1   2     1410.29     1523.99     19.01 o 
   4   1   2      220.91      236.76      3.66 o 
   5   1   2        2.00        4.32      1.25 o 
   6   1   2        5.05        6.08      1.54 o 
   7   1   2        5.40        4.64      1.69 o 
   8   1   2       87.28       87.20      5.15 o 
   9   1   2      452.43      423.67     18.95 o 
  10   1   2       55.90       51.03      6.80 o 
 -10   2   2       34.19       40.98      5.59 o 
  -9   2   2       26.12       26.29      3.07 o 
  -8   2   2        1.85        1.31      1.28 o 
  -7   2   2      125.36      134.37      3.76 o 
  -6   2   2        4.42        5.39      1.04 o 
  -5   2   2      292.79      316.18      5.38 o 
  -4   2   2     1841.89     2005.89     23.35 o 
  -2   2   2      968.95     1069.74     21.26 o 
  -1   2   2      471.22      488.75     13.61 o 
   0   2   2      712.31      780.40     16.65 o 
   1   2   2      199.54      202.57      6.24 o 
   2   2   2      543.11      648.19     14.26 o 
   3   2   2     4574.13     5034.26     57.58 o 
   4   2   2       62.50       70.80      1.78 o 
   5   2   2       78.23       80.59      4.48 o 
   6   2   2       82.79       84.56      3.90 o 
   7   2   2      325.64      312.71      8.08 o 
   8   2   2        0.72        1.38      1.70 o 
   9   2   2       16.89       18.95      4.63 o 
  10   2   2        3.01        5.09      4.32 o 
 -10   3   2       15.15       17.71      4.21 o 
  -9   3   2       11.57       11.14      2.44 o 
  -8   3   2       64.36       69.86      3.71 o 
  -7   3   2      176.20      182.36      4.44 o 
  -6   3   2       87.86       86.49      2.79 o 
  -5   3   2      417.10      442.82      6.84 o 
  -4   3   2     1056.06     1036.62     12.92 o 
  -3   3   2      292.49      296.82     10.85 o 
  -2   3   2     2151.24     2246.56     35.34 o 
  -1   3   2       37.32       37.52      2.36 o 
   0   3   2      240.71      227.88      7.36 o 
   1   3   2     2675.74     2646.30     33.47 o 
   2   3   2       15.83       12.46      1.69 o 
   3   3   2      328.43      398.27      5.68 o 
   4   3   2        9.11        9.52      1.49 o 
   5   3   2      156.12      144.46      4.59 o 
   6   3   2      171.42      165.56      5.26 o 
   7   3   2     1002.88     1014.14     18.11 o 
   8   3   2       11.00        8.96      2.18 o 
   9   3   2      169.96      173.05      9.82 o 
  10   3   2        9.21       11.87      6.39 o 
 -10   4   2       21.45       21.50      6.67 o 
  -9   4   2       24.23       20.83      2.74 o 
  -8   4   2      109.80      112.77      6.37 o 
  -7   4   2        1.12        0.00      0.92 o 
  -6   4   2      930.11      947.18     12.88 o 
  -5   4   2       43.20       45.23      1.99 o 
  -4   4   2       81.79      113.41      7.36 o 
  -3   4   2      947.91      911.14     27.41 o 
  -2   4   2      354.57      325.45     21.07 o 
  -1   4   2        0.17        0.51      0.77 o 
   0   4   2      749.82      753.57     12.79 o 
   1   4   2     2183.07     2286.01     29.13 o 
   2   4   2     1628.58     1790.60     25.18 o 
   3   4   2      729.97      698.91      9.12 o 
   4   4   2      674.32      744.00     13.32 o 
   5   4   2        2.89       -0.13      1.02 o 
   6   4   2       71.37       70.24      3.83 o 
   7   4   2      523.01      523.83     11.28 o 
   8   4   2        0.10        1.19      1.72 o 
   9   4   2        0.64       -3.12      3.12 o 
  10   4   2        2.12        5.17      5.79 o 
 -10   5   2       19.59       14.80      5.76 o 
  -9   5   2       27.04       28.90      3.56 o 
  -8   5   2       32.96       32.09      3.00 o 
  -7   5   2        6.30        6.80      1.27 o 
  -6   5   2      146.68      154.02      3.73 o 
  -5   5   2      673.73      660.21     11.15 o 
  -4   5   2      632.23      713.51     24.02 o 
  -3   5   2      273.21      318.44      6.73 o 
  -2   5   2      239.62      215.66      5.63 o 
  -1   5   2      318.02      356.36      8.05 o 
   0   5   2      317.89      336.45      6.89 o 
   1   5   2      615.77      609.20      8.53 o 
   2   5   2      557.05      658.60      8.55 o 
   3   5   2       69.79       77.16      3.31 o 
   4   5   2      172.93      163.99      4.55 o 
   5   5   2      361.69      359.37      7.77 o 
   6   5   2        0.56       -0.19      1.14 o 
   7   5   2      210.74      224.04      6.71 o 
   8   5   2       16.51       12.15      2.39 o 
   9   5   2        0.94       -0.69      4.93 o 
  10   5   2        0.22        7.03      6.12 o 
 -10   6   2       29.81       24.78      7.23 o 
  -9   6   2       74.72       65.99      5.17 o 
  -8   6   2      230.74      239.28     13.47 o 
  -7   6   2       31.80       34.50      2.48 o 
  -6   6   2      721.40      715.40     10.32 o 
  -5   6   2      152.92      134.53      3.74 o 
  -4   6   2      930.72      993.79     12.46 o 
  -3   6   2       58.30       70.45      4.61 o 
  -2   6   2     3877.76     4241.41     66.01 o 
  -1   6   2        4.71        3.52      0.73 o 
   0   6   2       49.96       60.45      1.67 o 
   1   6   2     4901.19     5069.88     51.91 o 
   2   6   2     3187.76     3659.73     44.15 o 
   3   6   2      661.87      725.18      8.30 o 
   4   6   2        7.46        4.83      2.32 o 
   5   6   2        5.82        5.29      1.33 o 
   6   6   2       95.06       90.80      3.91 o 
   7   6   2      134.31      134.12      5.16 o 
   8   6   2      136.54      139.58      6.58 o 
   9   6   2       43.74       45.66      8.57 o 
 -10   7   2       27.17       31.15      7.60 o 
  -9   7   2      140.68      141.12      6.63 o 
  -8   7   2      150.62      146.09      8.81 o 
  -7   7   2        0.85        0.82      1.21 o 
  -6   7   2      508.88      519.30      8.11 o 
  -5   7   2        0.16        0.03      0.62 o 
  -4   7   2       70.91       64.84      2.00 o 
  -3   7   2      691.78      704.64     11.26 o 
  -2   7   2      136.26      115.85      3.28 o 
  -1   7   2    10552.28    10819.46    135.41 o 
   0   7   2       23.28       18.30      1.08 o 
   1   7   2       14.04       15.00      0.88 o 
   2   7   2     1465.80     1600.32     21.19 o 
   3   7   2       28.99       27.22      1.18 o 
   4   7   2      877.19      940.64     14.44 o 
   5   7   2      624.78      615.27     11.38 o 
   6   7   2      144.99      129.69      4.64 o 
   7   7   2        1.18        1.32      1.47 o 
   8   7   2        9.46       12.22      3.69 o 
   9   7   2       96.75      105.35     12.87 o 
 -10   8   2        4.44        3.78      5.00 o 
  -9   8   2       88.26       98.76      8.09 o 
  -8   8   2       63.47       55.43      4.84 o 
  -7   8   2      233.77      227.95      9.89 o 
  -6   8   2       51.07       51.41      3.14 o 
  -5   8   2       10.46        6.55      1.14 o 
  -4   8   2      131.93      119.00      3.18 o 
  -3   8   2      165.67      172.18      5.58 o 
  -2   8   2       21.88       27.44      2.87 o 
  -1   8   2       77.35       65.13      1.76 o 
   0   8   2      393.65      386.00      6.07 o 
   1   8   2       97.40      101.95      2.39 o 
   2   8   2       35.47       46.44      1.40 o 
   3   8   2      105.51      109.10      3.08 o 
   4   8   2       32.45       32.91      2.13 o 
   5   8   2      236.67      233.93      6.35 o 
   6   8   2       25.18       27.50      2.55 o 
   7   8   2       44.19       41.64      3.93 o 
   8   8   2       26.22       25.20      3.48 o 
   9   8   2       47.42       49.80      9.32 o 
 -10   9   2        0.41        1.21      4.26 o 
  -9   9   2       10.81        8.15      2.21 o 
  -8   9   2        3.01        3.74      1.62 o 
  -7   9   2       35.91       31.30      2.76 o 
  -6   9   2        0.58        0.13      0.94 o 
  -5   9   2        2.65        1.94      0.89 o 
  -4   9   2      343.07      377.97      6.71 o 
  -3   9   2       28.11       26.16      1.59 o 
  -2   9   2        0.20       -0.46      0.46 o 
  -1   9   2      569.08      603.30      8.58 o 
   0   9   2     1035.04     1134.63     14.55 o 
   1   9   2     2797.50     3060.48     38.42 o 
   2   9   2      233.60      241.13      3.34 o 
   3   9   2       24.82       30.00      1.85 o 
   4   9   2      399.16      391.94      6.73 o 
   5   9   2       12.08       12.37      1.97 o 
   6   9   2       25.33       27.04      2.99 o 
   7   9   2      351.20      341.92     15.09 o 
   8   9   2        0.53        0.91      2.00 o 
   9   9   2       13.16       16.27      6.50 o 
 -10  10   2       49.43       68.75     10.62 o 
  -9  10   2        0.14        2.63      1.81 o 
  -8  10   2       36.56       43.37      3.42 o 
  -7  10   2       55.98       60.01      3.39 o 
  -6  10   2      314.15      306.58      6.66 o 
  -5  10   2      237.77      239.90      5.35 o 
  -4  10   2       45.09       53.64      3.37 o 
  -3  10   2      514.41      566.29      8.39 o 
  -2  10   2      131.81      124.88      2.60 o 
  -1  10   2        5.26       16.82      0.80 o 
   0  10   2     2695.09     2970.24     30.06 o 
   1  10   2       10.67        6.47      0.63 o 
   2  10   2      350.95      335.53      4.31 o 
   3  10   2      336.24      319.62      6.27 o 
   4  10   2        5.74        8.85      1.31 o 
   5  10   2       57.07       62.86      4.05 o 
   6  10   2      651.62      604.46     18.84 o 
   7  10   2        3.89        4.84      2.09 o 
   8  10   2        8.51        5.55      2.34 o 
   9  10   2        1.37        1.22      4.93 o 
 -10  11   2       15.57       17.99      6.23 o 
  -9  11   2       32.82       33.18      3.47 o 
  -8  11   2        3.01        2.19      1.36 o 
  -7  11   2        1.25        1.87      1.20 o 
  -6  11   2      227.70      234.06      5.72 o 
  -5  11   2      317.28      327.32      6.63 o 
  -4  11   2      197.93      194.76      5.04 o 
  -3  11   2      456.16      465.85      6.83 o 
  -2  11   2      356.95      347.29      5.39 o 
  -1  11   2      754.78      883.73     11.84 o 
   0  11   2       34.13       37.30      1.15 o 
   1  11   2       59.91       81.93      1.75 o 
   2  11   2       35.75       57.87      1.66 o 
   3  11   2      421.48      409.09      7.59 o 
   4  11   2        6.74        4.80      1.38 o 
   5  11   2      422.94      430.50      8.69 o 
   6  11   2       10.87        5.19      1.82 o 
   7  11   2       40.48       40.81      4.11 o 
   8  11   2        0.13        0.68      2.10 o 
   9  11   2       10.36        5.35      5.62 o 
 -10  12   2       13.75       24.74      7.22 o 
  -9  12   2       41.06       47.80      5.76 o 
  -8  12   2        1.48        1.31      1.41 o 
  -7  12   2      171.67      163.01      5.06 o 
  -6  12   2      107.65      112.79      3.90 o 
  -5  12   2        3.30        6.58      1.26 o 
  -4  12   2       47.07       49.55      3.24 o 
  -3  12   2      205.08      206.10      3.89 o 
  -2  12   2        0.77        0.51      0.55 o 
  -1  12   2        3.85        2.54      0.69 o 
   0  12   2       51.23       55.21      2.57 o 
   1  12   2      200.42      235.06      3.35 o 
   2  12   2       56.74       66.64      1.65 o 
   3  12   2        0.22       -0.66      0.66 o 
   4  12   2      179.34      188.11      3.89 o 
   5  12   2      593.56      549.94      9.44 o 
   6  12   2       70.65       65.18      4.05 o 
   7  12   2       27.29       23.74      3.07 o 
   8  12   2        4.31        6.97      2.13 o 
   9  12   2        2.35       10.19      5.73 o 
  -9  13   2      105.45      107.50      8.45 o 
  -8  13   2       18.52       16.06      2.55 o 
  -7  13   2       46.02       46.69      3.13 o 
  -6  13   2       19.27       16.58      2.53 o 
  -5  13   2     1245.42     1264.51     20.58 o 
  -4  13   2      266.36      245.40      4.86 o 
  -3  13   2        6.70        8.09      1.35 o 
  -2  13   2        0.08       -0.36      0.54 o 
  -1  13   2     1032.44     1049.18     10.75 o 
   0  13   2      622.19      630.35      6.97 o 
   1  13   2     1353.69     1411.07     14.53 o 
   2  13   2      270.12      249.62      3.88 o 
   3  13   2      340.76      347.25      6.08 o 
   4  13   2      623.78      607.06      9.47 o 
   5  13   2      401.67      421.41      8.12 o 
   6  13   2      112.38      119.12      4.83 o 
   7  13   2       14.25       15.54      2.40 o 
   8  13   2       99.67       90.81     11.75 o 
   9  13   2       17.11       18.13      7.14 o 
  -9  14   2       95.28       99.77     12.64 o 
  -8  14   2       76.57       73.69      4.74 o 
  -7  14   2      454.54      450.50     18.20 o 
  -6  14   2        2.35        0.22      1.28 o 
  -5  14   2      445.75      431.91      7.63 o 
  -4  14   2      713.90      696.70      9.40 o 
  -3  14   2      119.10      119.56      2.82 o 
  -2  14   2       25.84       28.55      1.58 o 
  -1  14   2        7.87        6.39      0.75 o 
   0  14   2      149.65      122.68      2.28 o 
   1  14   2      179.65      163.47      3.11 o 
   2  14   2        0.15        0.54      0.55 o 
   3  14   2       31.08       26.75      1.81 o 
   4  14   2       13.22       13.08      2.61 o 
   5  14   2      611.47      565.60      8.65 o 
   6  14   2     1116.87     1080.60     19.87 o 
   7  14   2       94.82      105.39      5.91 o 
   8  14   2        0.25        0.22      2.26 o 
   9  14   2        6.55        6.40      2.97 o 
  -9  15   2        8.35       10.14      5.67 o 
  -8  15   2        0.98        2.92      1.78 o 
  -7  15   2       63.02       60.68      4.09 o 
  -6  15   2       65.22       75.64      3.17 o 
  -5  15   2      402.03      376.77      9.16 o 
  -4  15   2     1265.76     1256.67     16.57 o 
  -3  15   2      111.53      114.25      2.83 o 
  -2  15   2       86.86       78.70      2.37 o 
  -1  15   2      399.02      434.83      5.24 o 
   0  15   2       77.70       72.04      2.36 o 
   1  15   2     1722.01     1478.39     14.21 o 
   2  15   2       67.17       65.35      1.75 o 
   3  15   2       24.76       22.20      1.72 o 
   4  15   2      282.58      254.39      5.35 o 
   5  15   2       63.19       64.92      2.83 o 
   6  15   2       19.30       20.59      2.15 o 
   7  15   2       81.93       85.48      4.02 o 
   8  15   2       23.80       24.68      3.89 o 
  -9  16   2       15.07       18.10      6.15 o 
  -8  16   2        3.01        3.76      1.70 o 
  -7  16   2        0.48        2.62      1.32 o 
  -6  16   2       56.39       56.80      2.92 o 
  -5  16   2      731.02      721.44     12.04 o 
  -4  16   2      332.82      328.13      6.54 o 
  -3  16   2       40.79       37.38      1.89 o 
  -2  16   2       45.69       47.24      2.03 o 
  -1  16   2      260.07      284.06      4.29 o 
   0  16   2     1584.66     1554.31     14.91 o 
   1  16   2     1017.86     1076.61     10.87 o 
   2  16   2      155.73      134.52      3.09 o 
   3  16   2        2.03        2.67      1.07 o 
   4  16   2        3.42        2.48      1.11 o 
   5  16   2       92.58       89.40      5.42 o 
   6  16   2      250.45      256.95      6.27 o 
   7  16   2       63.77       58.23      4.11 o 
   8  16   2       81.29       70.48      5.86 o 
  -9  17   2       76.82       76.54      8.17 o 
  -8  17   2       37.83       34.45      6.51 o 
  -7  17   2        4.47        1.98      1.38 o 
  -6  17   2        0.36       -0.92      1.14 o 
  -5  17   2        3.16        2.60      1.43 o 
  -4  17   2        4.62        5.02      1.07 o 
  -3  17   2      176.15      162.73      3.58 o 
  -2  17   2        1.74        2.54      0.94 o 
  -1  17   2     2002.50     1845.27     20.20 o 
   0  17   2      445.60      376.81      4.76 o 
   1  17   2     1149.17      960.93      9.95 o 
   2  17   2        4.14        5.12      1.71 o 
   3  17   2      164.62      149.28      4.99 o 
   4  17   2      133.30      133.71      3.89 o 
   5  17   2        9.71       11.90      1.71 o 
   6  17   2       92.35       87.26      3.79 o 
   7  17   2        7.58        7.15      1.85 o 
   8  17   2        3.60        8.10      3.09 o 
  -9  18   2        0.48       -1.67      2.36 o 
  -8  18   2       13.65       11.38      2.48 o 
  -7  18   2        3.66        3.47      1.72 o 
  -6  18   2       10.36       12.53      1.77 o 
  -5  18   2      106.18      107.81      4.57 o 
  -4  18   2        6.69        4.85      1.13 o 
  -3  18   2      357.94      338.24      5.75 o 
  -2  18   2     1031.65     1017.82     13.69 o 
  -1  18   2      128.71      135.84      3.59 o 
   0  18   2       40.25       22.67      1.22 o 
   1  18   2      346.06      295.42      4.13 o 
   2  18   2       54.16       46.22      1.96 o 
   3  18   2        1.37        2.49      1.14 o 
   4  18   2       46.32       39.92      2.50 o 
   5  18   2       80.93       90.71      3.67 o 
   6  18   2        1.28        0.69      1.40 o 
   7  18   2        0.62        0.80      2.66 o 
   8  18   2        3.80        1.36      2.81 o 
  -8  19   2      122.62      118.38      8.83 o 
  -7  19   2        0.80        3.62      1.80 o 
  -6  19   2        0.04       -0.01      1.33 o 
  -5  19   2       16.79       15.38      1.84 o 
  -4  19   2      257.54      264.15      5.15 o 
  -3  19   2        8.12        8.60      1.49 o 
  -2  19   2      828.63      829.15     11.73 o 
  -1  19   2      182.33      166.04      5.34 o 
   0  19   2      155.33      137.12      2.79 o 
   1  19   2      162.51      181.63      3.56 o 
   2  19   2        0.00        0.20      0.78 o 
   3  19   2       27.17       27.61      2.28 o 
   4  19   2        0.45       -1.05      1.08 o 
   5  19   2      122.47      119.28      6.17 o 
   6  19   2        2.71        3.39      2.49 o 
   7  19   2        3.00        0.84      2.69 o 
   8  19   2        4.55        8.06      5.13 o 
  -8  20   2       39.51       38.03      4.33 o 
  -7  20   2       91.69      104.87      5.32 o 
  -6  20   2        1.82        2.18      1.67 o 
  -5  20   2       34.86       30.81      2.42 o 
  -4  20   2        8.00        9.76      1.72 o 
  -3  20   2      664.89      683.18     11.85 o 
  -2  20   2        3.61        4.82      1.16 o 
  -1  20   2       40.76       39.38      2.21 o 
   0  20   2        0.01        0.48      0.69 o 
   1  20   2       81.22       81.27      2.11 o 
   2  20   2       22.72       27.19      2.30 o 
   3  20   2      350.74      308.10      6.99 o 
   4  20   2      274.97      291.43      6.98 o 
   5  20   2        6.79        6.88      2.01 o 
   6  20   2       18.83       20.76      2.36 o 
   7  20   2       36.67       41.39      4.83 o 
  -8  21   2       49.42       49.28     15.22 o 
  -7  21   2      196.17      214.94      8.56 o 
  -6  21   2        1.25        2.07      1.68 o 
  -5  21   2        5.25        3.17      1.39 o 
  -4  21   2        0.06        0.25      1.26 o 
  -3  21   2        5.26        7.30      1.60 o 
  -2  21   2      101.83       99.94      3.94 o 
  -1  21   2        5.15        6.86      1.29 o 
   0  21   2      141.40      122.39      2.57 o 
   1  21   2      118.65      126.44      2.64 o 
   2  21   2        3.95        3.18      0.88 o 
   3  21   2       37.73       32.78      2.61 o 
   4  21   2      195.98      188.24      5.50 o 
   5  21   2      154.02      172.29      5.53 o 
   6  21   2        0.00       -0.80      1.90 o 
   7  21   2       25.56       28.41      4.24 o 
  -7  22   2       16.52       10.77      3.12 o 
  -6  22   2       67.43       65.97      5.37 o 
  -5  22   2       81.69       80.23      3.95 o 
  -4  22   2      194.01      187.78      5.45 o 
  -3  22   2       36.65       43.06      2.90 o 
  -2  22   2      212.29      211.98      4.85 o 
  -1  22   2       90.58       96.83      6.68 o 
   0  22   2       61.96       64.60      2.73 o 
   1  22   2        8.54       11.82      1.42 o 
   2  22   2        0.64        1.13      1.32 o 
   3  22   2        2.95        3.65      2.74 o 
   4  22   2       52.11       50.82      3.35 o 
   5  22   2      209.46      226.77      6.63 o 
   6  22   2        0.22        2.74      2.85 o 
   7  22   2        3.85        2.68      2.28 o 
  -7  23   2        0.91       -1.53      2.98 o 
  -6  23   2        1.51        4.19      3.16 o 
  -5  23   2       16.98       13.00      2.16 o 
  -4  23   2       71.54       74.56      3.92 o 
  -3  23   2      387.84      390.22      8.41 o 
  -2  23   2        0.82       -0.98      0.98 o 
  -1  23   2       32.95       32.61      3.91 o 
   0  23   2        0.00       -0.75      0.78 o 
   1  23   2       24.27       24.90      1.55 o 
   2  23   2      333.76      332.77      8.71 o 
   3  23   2       27.44       31.97      2.73 o 
   4  23   2        6.24        7.06      1.92 o 
   5  23   2        6.26        8.23      2.11 o 
   6  23   2       37.17       39.48      4.25 o 
  -7  24   2       36.55       28.78      4.89 o 
  -6  24   2        1.07       -1.18      2.85 o 
  -5  24   2       48.55       50.69      3.91 o 
  -4  24   2       31.23       28.87      2.70 o 
  -3  24   2        8.77       10.85      1.97 o 
  -2  24   2       22.50       25.21      2.07 o 
  -1  24   2       43.86       50.37      2.73 o 
   0  24   2       84.08       86.52      2.62 o 
   1  24   2       15.09       14.15      1.33 o 
   2  24   2      224.87      234.74      6.18 o 
   3  24   2      215.40      209.26      6.06 o 
   4  24   2        2.23        4.25      1.74 o 
   5  24   2        0.81        1.52      2.25 o 
   6  24   2       70.46       75.39      5.62 o 
  -6  25   2       10.53        9.20      2.76 o 
  -5  25   2        1.14        1.03      2.20 o 
  -4  25   2       34.84       32.64      3.68 o 
  -3  25   2       12.25       12.11      2.11 o 
  -2  25   2      107.79      102.73      3.67 o 
  -1  25   2       15.24       14.17      2.61 o 
   0  25   2        0.10        0.72      0.91 o 
   1  25   2      190.50      197.44      4.09 o 
   2  25   2        3.08        4.28      1.68 o 
   3  25   2        7.98        2.96      2.30 o 
   4  25   2        2.35        1.26      1.64 o 
   5  25   2        0.05       -0.58      2.30 o 
   6  25   2       23.14       27.27      5.48 o 
  -6  26   2       37.69       32.04      3.92 o 
  -5  26   2       42.14       48.91      7.93 o 
  -4  26   2        0.03       -2.48      2.48 o 
  -3  26   2       93.79       97.44      4.33 o 
  -2  26   2       10.62        7.35      2.49 o 
  -1  26   2       92.36      108.08      4.39 o 
   0  26   2       61.90       63.51      3.37 o 
   1  26   2       11.86        9.88      1.72 o 
   2  26   2       51.21       47.37      3.25 o 
   3  26   2       11.22        5.91      1.90 o 
   4  26   2       44.82       46.88      4.37 o 
   5  26   2       29.78       24.77      3.63 o 
  -5  27   2        7.55        6.08      2.63 o 
  -4  27   2       61.16       73.52      7.64 o 
  -3  27   2       27.36       26.69      3.64 o 
  -2  27   2       84.02       87.63      5.52 o 
  -1  27   2        5.51        3.44      1.46 o 
   0  27   2      232.53      253.61      6.56 o 
   1  27   2       16.94       16.86      1.95 o 
   2  27   2      100.92       98.72      5.09 o 
   3  27   2       25.69       33.66      3.89 o 
   4  27   2       48.83       52.85      7.13 o 
   5  27   2       78.91       83.01      5.88 o 
  -5  28   2        0.37       -1.21      2.13 o 
  -4  28   2       65.99       79.17      5.54 o 
  -3  28   2       21.31       26.35      6.71 o 
  -2  28   2       91.52      103.10      4.42 o 
  -1  28   2        0.56       -0.31      1.38 o 
   0  28   2       17.49       18.16      2.39 o 
   1  28   2       96.39       97.43      3.84 o 
   2  28   2       87.02       86.68      6.01 o 
   3  28   2      254.28      249.64      8.63 o 
   4  28   2      423.36      444.40     26.23 o 
  -4  29   2       16.61       16.48      6.52 o 
  -3  29   2        0.67        0.46      1.99 o 
  -2  29   2       13.92       12.60      3.13 o 
  -1  29   2        1.03        0.81      1.81 o 
   0  29   2       11.68       11.20      3.19 o 
   1  29   2       23.19       18.59      4.91 o 
   2  29   2      385.64      418.14     14.99 o 
   3  29   2       63.75       59.09      6.20 o 
  -3  30   2       28.81       32.87      5.58 o 
  -2  30   2        7.71        9.48      2.54 o 
  -1  30   2        1.22        1.21      1.89 o 
   0  30   2       30.22       29.66      2.94 o 
   1  30   2        0.09        3.00      3.51 o 
   2  30   2       12.72       17.72      3.67 o 
  -2  31   2        0.80       -2.10      2.62 o 
  -1  31   2       17.48       21.12      3.05 o 
   0  31   2       64.49       67.70      7.82 o 
   1  31   2      113.17      125.93      9.58 o 
 -11   1   3        3.93        5.41      5.28 o 
 -10   1   3        8.16        8.59      2.32 o 
  -9   1   3       22.11       22.85      2.63 o 
  -8   1   3        5.90        3.67      1.29 o 
  -7   1   3        0.34       -0.07      0.86 o 
  -6   1   3        0.08        1.16      0.77 o 
  -5   1   3        0.92        0.79      0.64 o 
  -4   1   3     1595.77     1694.14     24.38 o 
  -3   1   3      228.86      230.50      5.13 o 
  -2   1   3      359.67      317.85      5.75 o 
  -1   1   3       80.24       64.28      3.12 o 
   0   1   3     1213.36     1296.16     24.94 o 
   1   1   3     2443.09     2632.35     33.43 o 
   2   1   3     1638.88     1720.35     18.96 o 
   3   1   3      883.25      990.27     10.71 o 
   4   1   3       11.55       12.32      1.03 o 
   5   1   3       11.54        9.61      1.80 o 
   6   1   3      650.09      647.74     12.59 o 
   7   1   3     1082.16     1028.49     18.54 o 
   8   1   3        1.56        2.16      1.82 o 
   9   1   3        0.07        1.91      3.98 o 
 -10   2   3       17.72       16.16      3.21 o 
  -9   2   3        4.39        3.86      1.56 o 
  -8   2   3      225.09      235.39      5.73 o 
  -7   2   3        1.43        0.44      0.93 o 
  -6   2   3        0.54       -0.26      0.70 o 
  -5   2   3       48.64       54.44      2.45 o 
  -4   2   3     9983.61    10508.50    140.13 o 
  -3   2   3        2.84        1.71      0.64 o 
  -2   2   3      396.11      436.75      9.59 o 
  -1   2   3      534.72      558.53     10.40 o 
   0   2   3       98.28      106.30      2.35 o 
   1   2   3        8.77        5.05      1.03 o 
   2   2   3      233.52      216.27      4.46 o 
   3   2   3      376.05      354.50      4.98 o 
   4   2   3        8.73        5.93      0.70 o 
   5   2   3      123.66      130.99      4.41 o 
   6   2   3       53.34       50.82      3.44 o 
   7   2   3     1007.20      982.98     17.93 o 
   8   2   3        4.56        6.62      2.16 o 
   9   2   3       15.18       10.36      4.91 o 
 -10   3   3       23.75       23.88      3.64 o 
  -9   3   3       23.14       22.02      2.43 o 
  -8   3   3      170.59      169.91      4.56 o 
  -7   3   3       98.16       97.14      3.16 o 
  -6   3   3       62.13       72.94      2.64 o 
  -5   3   3      169.00      167.75      3.58 o 
  -4   3   3     6432.62     6782.56     91.24 o 
  -3   3   3      697.20      707.57     32.96 o 
  -2   3   3      483.59      473.84      8.30 o 
  -1   3   3       15.74       14.04      2.61 o 
   0   3   3      251.80      262.32      4.74 o 
   1   3   3      364.47      408.56      6.41 o 
   2   3   3        0.00        0.19      0.47 o 
   3   3   3      434.06      512.80      6.54 o 
   4   3   3     1241.98     1208.44     21.73 o 
   5   3   3       36.00       39.92      2.32 o 
   6   3   3       10.59        9.90      1.84 o 
   7   3   3       83.04       82.08      4.66 o 
   8   3   3       37.19       39.85      4.68 o 
   9   3   3       58.85       50.53      6.57 o 
 -10   4   3       13.51       14.03      3.87 o 
  -9   4   3       34.34       36.33      2.99 o 
  -8   4   3      178.96      168.65      4.54 o 
  -7   4   3       22.60       24.63      1.90 o 
  -6   4   3      152.47      162.99      3.85 o 
  -5   4   3       10.03       13.46      1.20 o 
  -4   4   3      134.80      147.35      4.15 o 
  -3   4   3       67.41       81.32      2.63 o 
  -2   4   3       32.68       55.07      3.89 o 
  -1   4   3      376.48      393.68      8.32 o 
   0   4   3     1818.60     1859.95     55.28 o 
   1   4   3      100.15      104.60      2.02 o 
   2   4   3      690.56      843.10     13.85 o 
   3   4   3      844.28      972.79     11.24 o 
   4   4   3        0.83        1.00      0.94 o 
   5   4   3       69.68       73.29      2.33 o 
   6   4   3       97.43      106.39      4.41 o 
   7   4   3      298.69      289.58      7.95 o 
   8   4   3        4.87        5.50      2.13 o 
   9   4   3        1.46       -3.53      7.08 o 
 -10   5   3        8.18        8.40      5.21 o 
  -9   5   3       62.26       66.02      4.78 o 
  -8   5   3        4.21        3.93      1.28 o 
  -7   5   3      274.32      287.49      5.76 o 
  -6   5   3        0.29        0.48      0.78 o 
  -5   5   3        2.31        1.64      0.96 o 
  -4   5   3       27.86       28.78      2.31 o 
  -3   5   3      181.59      215.80      5.19 o 
  -2   5   3        0.02        0.49      0.58 o 
  -1   5   3      980.02     1009.06     27.30 o 
   0   5   3       13.94       13.35      0.96 o 
   1   5   3      239.86      284.64      3.87 o 
   2   5   3     1179.70     1284.60     15.82 o 
   3   5   3      539.22      588.79      6.92 o 
   4   5   3      122.62      127.86      3.72 o 
   5   5   3      768.94      716.28     12.96 o 
   6   5   3      141.00      138.86      4.97 o 
   7   5   3       73.66       77.95      4.60 o 
   8   5   3       72.64       71.28      4.75 o 
   9   5   3        0.19       -3.46      4.53 o 
 -10   6   3        0.28        1.23      4.39 o 
  -9   6   3       22.78       24.68      2.86 o 
  -8   6   3       52.07       51.10      3.61 o 
  -7   6   3       56.64       59.38      2.80 o 
  -6   6   3       68.26       67.29      2.51 o 
  -5   6   3      280.22      315.10      6.38 o 
  -4   6   3      226.20      207.65      4.15 o 
  -3   6   3      352.82      358.23     16.64 o 
  -2   6   3     1978.60     2062.90     32.98 o 
  -1   6   3      200.53      176.73     10.60 o 
   0   6   3      573.96      585.41     15.41 o 
   1   6   3      213.36      235.29      3.42 o 
   2   6   3        0.01       -0.23      0.47 o 
   3   6   3       32.20       32.37      1.26 o 
   4   6   3      213.79      230.20      5.90 o 
   5   6   3      446.46      433.60      9.06 o 
   6   6   3      195.73      199.80      9.06 o 
   7   6   3       61.30       56.43      3.97 o 
   8   6   3      153.47      164.15     13.25 o 
   9   6   3       12.60       11.95      6.57 o 
 -10   7   3        0.49        4.98      4.95 o 
  -9   7   3        1.17       -0.80      1.51 o 
  -8   7   3       18.71       16.01      2.33 o 
  -7   7   3        0.01       -0.07      1.05 o 
  -6   7   3       38.62       41.41      2.17 o 
  -5   7   3      130.10      117.04      3.43 o 
  -4   7   3      909.47      930.65     12.98 o 
  -3   7   3        0.00        1.03      0.73 o 
  -2   7   3     1994.03     2258.74     29.99 o 
  -1   7   3      350.03      377.33      6.89 o 
   0   7   3    10634.82    11287.10    113.26 o 
   1   7   3        0.54       -0.09      0.39 o 
   2   7   3     1035.38     1077.73     11.54 o 
   3   7   3        1.20        2.04      0.58 o 
   4   7   3       26.55       23.26      1.87 o 
   5   7   3       48.37       50.70      3.19 o 
   6   7   3      343.10      332.96      8.14 o 
   7   7   3       20.77       20.52      2.68 o 
   8   7   3       40.43       43.84      5.74 o 
   9   7   3       59.64       68.57     10.77 o 
 -10   8   3       47.59       54.88      9.69 o 
  -9   8   3        6.31        6.24      1.78 o 
  -8   8   3       50.87       55.69      4.36 o 
  -7   8   3       94.74       94.22      4.13 o 
  -6   8   3       15.84       14.96      1.64 o 
  -5   8   3       38.42       40.60      1.77 o 
  -4   8   3       88.31      100.88      3.17 o 
  -3   8   3      119.65      151.89      4.26 o 
  -2   8   3        0.92       -0.17      0.44 o 
  -1   8   3      182.58      234.52      4.07 o 
   0   8   3     1884.33     2254.86     29.01 o 
   1   8   3       20.76       30.55      0.96 o 
   2   8   3       57.66       57.97      1.44 o 
   3   8   3      702.66      680.81      7.92 o 
   4   8   3       29.13       26.02      1.85 o 
   5   8   3       13.67       16.50      1.72 o 
   6   8   3        2.23        2.38      1.59 o 
   7   8   3       25.79       28.37      3.47 o 
   8   8   3        4.97        5.32      2.53 o 
   9   8   3        1.25        9.99      6.30 o 
 -10   9   3        0.75        0.98      4.27 o 
  -9   9   3        1.97        3.79      1.67 o 
  -8   9   3        3.19        2.61      1.40 o 
  -7   9   3       55.38       60.07      3.34 o 
  -6   9   3       15.14       17.79      1.80 o 
  -5   9   3       61.37       73.45      2.80 o 
  -4   9   3       65.86       63.80      2.92 o 
  -3   9   3     1288.79     1347.20     19.16 o 
  -2   9   3       63.75       68.24      1.69 o 
  -1   9   3     2773.70     3045.35     32.03 o 
   0   9   3      486.75      547.21      6.41 o 
   1   9   3       49.95       57.85      1.36 o 
   2   9   3      162.54      190.24      2.67 o 
   3   9   3       74.00       70.63      1.97 o 
   4   9   3       17.23       18.01      1.65 o 
   5   9   3      230.52      215.85      5.41 o 
   6   9   3      171.61      154.19      6.25 o 
   7   9   3       66.73       71.77      5.27 o 
   8   9   3       37.73       38.67      4.37 o 
   9   9   3        3.92        0.86      5.28 o 
 -10  10   3        7.18        3.80      4.74 o 
  -9  10   3        0.57        1.37      1.52 o 
  -8  10   3        2.47        1.54      1.36 o 
  -7  10   3       47.62       49.43      3.10 o 
  -6  10   3       37.63       33.27      2.37 o 
  -5  10   3      416.60      425.11      8.30 o 
  -4  10   3      215.66      240.07      6.41 o 
  -3  10   3      142.04      154.32      5.73 o 
  -2  10   3        0.02        0.03      0.53 o 
  -1  10   3      539.75      651.96      9.70 o 
   0  10   3       54.98       52.85      2.02 o 
   1  10   3      363.42      351.92      4.19 o 
   2  10   3        0.03        0.29      0.41 o 
   3  10   3        0.31       -0.25      0.51 o 
   4  10   3      106.65      111.95      3.66 o 
   5  10   3      249.72      239.91      6.03 o 
   6  10   3       76.09       79.73      5.11 o 
   7  10   3       95.12       93.83      7.10 o 
   8  10   3       48.90       61.67      7.25 o 
   9  10   3        0.98        3.79      5.89 o 
 -10  11   3       21.18       24.14      6.95 o 
  -9  11   3        2.05        1.93      1.84 o 
  -8  11   3        3.83        2.15      1.48 o 
  -7  11   3      534.97      525.18     11.47 o 
  -6  11   3      589.99      578.20     12.35 o 
  -5  11   3       90.06       88.75      4.21 o 
  -4  11   3      580.32      570.62     10.38 o 
  -3  11   3       40.19       39.34      1.81 o 
  -2  11   3      341.24      361.25      5.54 o 
  -1  11   3      211.95      263.54      5.61 o 
   0  11   3      148.17      188.83      2.63 o 
   1  11   3       51.44       44.85      1.71 o 
   2  11   3      540.83      532.86      5.97 o 
   3  11   3      208.96      233.10      3.65 o 
   4  11   3     1020.44     1021.69     13.10 o 
   5  11   3      761.41      702.55     21.23 o 
   6  11   3        0.26        0.66      1.60 o 
   7  11   3       20.86       21.60      3.26 o 
   8  11   3        1.11        5.56      4.90 o 
   9  11   3       61.47       43.65      9.25 o 
 -10  12   3       60.92       67.52     10.65 o 
  -9  12   3       70.01       71.28      5.56 o 
  -8  12   3        0.82       -0.23      1.37 o 
  -7  12   3       31.49       30.88      2.59 o 
  -6  12   3      325.81      308.54     10.47 o 
  -5  12   3       12.88       15.99      1.90 o 
  -4  12   3      422.20      412.40     11.48 o 
  -3  12   3      144.19      140.31      3.07 o 
  -2  12   3      110.74      119.46      2.80 o 
  -1  12   3      141.02      145.65      3.13 o 
   0  12   3       28.16       19.95      1.40 o 
   1  12   3        0.73        0.79      0.67 o 
   2  12   3      183.56      182.98      3.30 o 
   3  12   3      192.28      170.41      3.02 o 
   4  12   3     1860.80     1655.37     19.78 o 
   5  12   3       37.28       47.36      2.41 o 
   6  12   3      203.39      179.60      7.07 o 
   7  12   3       67.91       76.00      5.49 o 
   8  12   3        2.36        6.40      5.88 o 
   9  12   3       31.78       36.48      8.83 o 
 -10  13   3        0.19        2.30      4.86 o 
  -9  13   3        1.24       -1.36      3.28 o 
  -8  13   3        6.22        3.13      1.78 o 
  -7  13   3      737.31      716.13     13.03 o 
  -6  13   3     1097.18     1078.17     21.91 o 
  -5  13   3      176.71      175.70      6.05 o 
  -4  13   3       55.57       57.18      2.28 o 
  -3  13   3        0.74        0.18      0.87 o 
  -2  13   3      406.37      401.82      6.29 o 
  -1  13   3        1.29        5.03      0.90 o 
   0  13   3      366.39      396.42      5.62 o 
   1  13   3      291.23      285.21      4.43 o 
   2  13   3        2.86        2.59      0.70 o 
   3  13   3       95.70       83.45      2.14 o 
   4  13   3      493.16      404.32      6.65 o 
   5  13   3      395.22      378.53     10.58 o 
   6  13   3      165.50      167.62      4.89 o 
   7  13   3      111.48      109.63      4.36 o 
   8  13   3        0.06       -2.94      4.46 o 
  -9  14   3       51.26       50.42      9.23 o 
  -8  14   3       11.80       13.01      2.06 o 
  -7  14   3      271.90      285.40      7.95 o 
  -6  14   3      165.60      166.80      5.53 o 
  -5  14   3      273.95      277.79      5.52 o 
  -4  14   3       53.57       55.11      2.35 o 
  -3  14   3        3.69        1.18      0.83 o 
  -2  14   3       94.21       81.47      2.86 o 
  -1  14   3     2222.14     2288.01     30.39 o 
   0  14   3      916.97      919.09      9.75 o 
   1  14   3       43.25       35.36      1.67 o 
   2  14   3       85.26       77.95      1.90 o 
   3  14   3      142.05      118.41      2.63 o 
   4  14   3      239.60      300.62      5.50 o 
   5  14   3      826.18      816.74     11.54 o 
   6  14   3       28.39       35.80      2.96 o 
   7  14   3        7.26        8.80      1.84 o 
   8  14   3       13.03       13.28      3.38 o 
  -9  15   3        5.47        7.52      5.30 o 
  -8  15   3        1.20        3.44      2.23 o 
  -7  15   3       44.83       40.80      3.46 o 
  -6  15   3       19.50       18.39      1.99 o 
  -5  15   3      455.44      440.64      7.77 o 
  -4  15   3        1.21        1.58      1.38 o 
  -3  15   3       70.77       73.19      2.41 o 
  -2  15   3       35.30       25.89      1.47 o 
  -1  15   3     1815.62     1637.81     19.93 o 
   0  15   3      404.70      413.39      5.19 o 
   1  15   3       54.89       66.74      2.24 o 
   2  15   3       41.97       34.15      1.40 o 
   3  15   3        0.11        0.90      0.85 o 
   4  15   3      260.20      245.26      5.38 o 
   5  15   3       57.16       55.21      2.70 o 
   6  15   3        0.07        0.62      1.18 o 
   7  15   3        6.32        3.05      1.56 o 
   8  15   3       57.78       53.92      5.41 o 
  -9  16   3       35.50       41.45      8.31 o 
  -8  16   3        0.04        2.03      2.26 o 
  -7  16   3        0.71        1.20      1.27 o 
  -6  16   3      172.01      167.09      4.48 o 
  -5  16   3      167.02      166.45      4.27 o 
  -4  16   3       78.06       79.77      2.55 o 
  -3  16   3      664.60      625.89      8.67 o 
  -2  16   3     1615.21     1455.76     16.83 o 
  -1  16   3      152.79      166.06      4.35 o 
   0  16   3      796.79      706.56      7.62 o 
   1  16   3        1.18        0.37      0.60 o 
   2  16   3       28.70       34.98      1.96 o 
   3  16   3      112.30      106.26      2.47 o 
   4  16   3        0.10        1.83      1.14 o 
   5  16   3        0.66        1.15      1.14 o 
   6  16   3       22.67       17.32      1.91 o 
   7  16   3        8.76        8.77      2.20 o 
   8  16   3       53.90       55.88      5.68 o 
  -9  17   3        2.65        8.31      5.51 o 
  -8  17   3       17.37       19.37      2.64 o 
  -7  17   3       63.11       67.24      3.68 o 
  -6  17   3       48.85       44.96      2.72 o 
  -5  17   3        8.92        8.31      1.47 o 
  -4  17   3      114.55      103.09      2.94 o 
  -3  17   3        9.82       11.34      1.26 o 
  -2  17   3      856.93      842.83     11.58 o 
  -1  17   3      355.36      341.41      5.88 o 
   0  17   3       22.26       11.41      0.94 o 
   1  17   3       11.23        9.02      1.20 o 
   2  17   3       15.92       16.47      2.02 o 
   3  17   3      118.88      122.50      3.61 o 
   4  17   3       56.62       56.59      2.91 o 
   5  17   3       94.42       97.02      3.73 o 
   6  17   3        4.98        2.82      1.55 o 
   7  17   3       30.36       25.17      6.81 o 
   8  17   3       37.60       39.78      5.00 o 
  -9  18   3        5.90        1.91      2.67 o 
  -8  18   3       81.92       79.54      5.19 o 
  -7  18   3        7.25        5.61      1.79 o 
  -6  18   3        9.82       13.01      1.91 o 
  -5  18   3      411.71      405.63      7.72 o 
  -4  18   3      511.89      497.01      7.67 o 
  -3  18   3      180.08      177.23      3.86 o 
  -2  18   3      355.56      351.61      6.13 o 
  -1  18   3      550.29      552.14      8.43 o 
   0  18   3       73.44       64.46      1.81 o 
   1  18   3      471.21      390.68      5.38 o 
   2  18   3       51.08       43.80      1.89 o 
   3  18   3        6.27        6.43      1.41 o 
   4  18   3       47.92       42.38      2.62 o 
   5  18   3       94.94       94.45      3.71 o 
   6  18   3       29.64       36.22      2.84 o 
   7  18   3       69.20       75.59      6.15 o 
  -8  19   3        1.71        0.79      2.24 o 
  -7  19   3        3.26        2.81      1.74 o 
  -6  19   3       10.27        7.57      1.85 o 
  -5  19   3        0.62        0.05      1.21 o 
  -4  19   3       47.70       49.81      2.60 o 
  -3  19   3      191.55      185.96      4.90 o 
  -2  19   3      290.26      264.77      5.19 o 
  -1  19   3      315.15      281.52      5.40 o 
   0  19   3      396.16      339.91      5.97 o 
   1  19   3      367.79      301.90      4.33 o 
   2  19   3      207.64      191.11      3.80 o 
   3  19   3        0.36        0.08      1.17 o 
   4  19   3        1.56        1.67      1.23 o 
   5  19   3        0.00        0.58      1.43 o 
   6  19   3        9.34        9.12      1.95 o 
   7  19   3       18.04       19.87      5.84 o 
  -8  20   3        6.60        8.41      2.88 o 
  -7  20   3       95.83       89.74      4.93 o 
  -6  20   3       23.00       22.81      2.55 o 
  -5  20   3      632.02      625.71     15.27 o 
  -4  20   3       30.78       31.08      2.43 o 
  -3  20   3      288.87      293.47      6.58 o 
  -2  20   3       17.78       20.90      1.72 o 
  -1  20   3      265.79      262.94      6.05 o 
   0  20   3      148.33      125.42      4.27 o 
   1  20   3       85.60       74.04      2.08 o 
   2  20   3      376.45      378.09      6.48 o 
   3  20   3      301.60      302.09      6.95 o 
   4  20   3       35.07       41.58      3.01 o 
   5  20   3       96.84       95.29      4.09 o 
   6  20   3        6.30        6.47      2.06 o 
   7  20   3       27.49       24.57      3.35 o 
  -8  21   3       37.85       38.99      5.53 o 
  -7  21   3      118.70      115.62      6.40 o 
  -6  21   3       18.58       19.25      2.51 o 
  -5  21   3      256.84      281.85      8.13 o 
  -4  21   3      121.75      121.31      5.32 o 
  -3  21   3       44.66       40.80      2.76 o 
  -2  21   3       26.71       24.44      1.90 o 
  -1  21   3      220.55      225.56      6.41 o 
   0  21   3       79.06       71.88      2.27 o 
   1  21   3      298.93      287.02      4.33 o 
   2  21   3       41.20       45.82      2.46 o 
   3  21   3      121.84      126.82      4.41 o 
   4  21   3        1.49        0.63      1.54 o 
   5  21   3       72.35       78.62      4.24 o 
   6  21   3      340.81      348.86     17.85 o 
   7  21   3      127.75      136.43      8.58 o 
  -7  22   3      154.33      153.93     10.50 o 
  -6  22   3        0.48        1.84      1.99 o 
  -5  22   3      165.47      169.02      8.04 o 
  -4  22   3       32.40       31.15      2.97 o 
  -3  22   3       80.93       82.12      3.65 o 
  -2  22   3      139.43      132.35      3.75 o 
  -1  22   3      127.20      115.92      4.30 o 
   0  22   3      363.08      361.19      5.72 o 
   1  22   3       97.07      101.27      2.48 o 
   2  22   3       44.59       61.83      2.46 o 
   3  22   3       31.84       32.62      2.74 o 
   4  22   3        4.62        5.73      1.82 o 
   5  22   3       11.15       11.47      2.18 o 
   6  22   3        0.62        0.11      2.39 o 
  -7  23   3       35.79       29.17      4.94 o 
  -6  23   3        0.22        0.79      2.79 o 
  -5  23   3       26.41       26.20      3.04 o 
  -4  23   3        2.28        1.69      1.71 o 
  -3  23   3       12.64       16.52      2.37 o 
  -2  23   3      313.17      305.76      8.91 o 
  -1  23   3       77.22       74.02      3.06 o 
   0  23   3        8.74        5.69      1.08 o 
   1  23   3      110.51      127.64      3.94 o 
   2  23   3      351.87      355.51      7.02 o 
   3  23   3      192.11      211.60      6.40 o 
   4  23   3      183.25      178.61      5.64 o 
   5  23   3       39.62       48.28      3.95 o 
   6  23   3       22.63       25.62      3.74 o 
  -7  24   3        0.08       -2.72      2.72 o 
  -6  24   3       69.21       73.50      6.89 o 
  -5  24   3       12.34        7.77      2.29 o 
  -4  24   3       18.08       18.28      2.69 o 
  -3  24   3      420.04      442.87     10.52 o 
  -2  24   3       28.51       25.87      2.28 o 
  -1  24   3       59.45       61.14      3.97 o 
   0  24   3        2.63        1.72      1.51 o 
   1  24   3      107.58      106.95      3.83 o 
   2  24   3       23.12       23.23      2.39 o 
   3  24   3      169.58      173.79      5.48 o 
   4  24   3       10.05        8.59      2.50 o 
   5  24   3        0.22       -0.39      2.30 o 
   6  24   3       12.61       16.46      3.37 o 
  -6  25   3        5.62        6.12      3.38 o 
  -5  25   3        5.15        4.90      2.33 o 
  -4  25   3       61.56       68.70      4.50 o 
  -3  25   3        0.82        1.44      1.79 o 
  -2  25   3       87.34       89.92      4.89 o 
  -1  25   3        4.44        5.38      1.51 o 
   0  25   3       44.87       48.76      3.30 o 
   1  25   3       41.46       42.88      3.39 o 
   2  25   3      178.98      177.78      6.36 o 
   3  25   3       81.66       80.71      4.07 o 
   4  25   3        0.43        1.80      2.31 o 
   5  25   3       10.22       11.56      2.97 o 
  -6  26   3        0.22        3.15      3.09 o 
  -5  26   3       17.32       14.11      2.98 o 
  -4  26   3      148.94      151.11      6.59 o 
  -3  26   3       37.53       37.76      3.40 o 
  -2  26   3       88.01       79.97      4.14 o 
  -1  26   3        5.78        7.03      2.70 o 
   0  26   3      271.67      305.10      6.93 o 
   1  26   3       59.06       54.44      2.60 o 
   2  26   3       21.18       25.35      3.03 o 
   3  26   3       32.36       31.00      5.46 o 
   4  26   3        7.23        6.63      2.66 o 
   5  26   3       34.02       30.29      5.84 o 
  -5  27   3       29.67       32.76      3.99 o 
  -4  27   3      129.96      129.30      7.64 o 
  -3  27   3        3.10        3.84      2.12 o 
  -2  27   3        1.63        1.52      1.70 o 
  -1  27   3       70.32       70.35      3.65 o 
   0  27   3       93.65       97.38      4.61 o 
   1  27   3      880.85      885.73     15.50 o 
   2  27   3      317.60      305.66     12.09 o 
   3  27   3      389.22      393.21     15.39 o 
   4  27   3      117.05      121.75      6.21 o 
  -5  28   3        1.24       -0.42      2.22 o 
  -4  28   3        0.00       -1.43      1.97 o 
  -3  28   3       57.16       53.11      4.49 o 
  -2  28   3       14.72       14.68      2.27 o 
  -1  28   3        2.54        4.87      1.71 o 
   0  28   3        6.79        7.89      3.75 o 
   1  28   3       95.57      104.97      9.42 o 
   2  28   3        4.34        0.97      2.49 o 
   3  28   3        2.48       -0.87      2.79 o 
  -4  29   3       69.68       59.76      4.92 o 
  -3  29   3       46.38       58.02      8.67 o 
  -2  29   3        0.00        1.86      1.60 o 
  -1  29   3        2.55        0.87      1.90 o 
   0  29   3      153.20      156.17      6.15 o 
   1  29   3        2.75        1.90      3.47 o 
   2  29   3       24.83       24.16      3.89 o 
   3  29   3       72.19       64.09      6.29 o 
  -3  30   3       43.06       51.20      6.12 o 
  -2  30   3        0.46       -0.27      1.93 o 
  -1  30   3        0.37        0.84      1.91 o 
   0  30   3        7.13        8.75      3.88 o 
   1  30   3      700.51      733.85     26.25 o 
   2  30   3      484.15      486.83     15.89 o 
  -1  31   3        3.01        5.38      2.31 o 
   0  31   3        0.06        2.07      3.61 o 
 -11   0   4        2.15        6.51      5.12 o 
 -10   0   4        5.78        1.31      2.65 o 
  -9   0   4      101.82      108.49      5.69 o 
  -8   0   4       11.91       15.22      2.52 o 
  -7   0   4       42.27       42.19      3.38 o 
  -6   0   4      170.29      197.90      6.09 o 
  -5   0   4      167.17      149.94      5.66 o 
  -4   0   4    14094.39    15059.77    282.56 o 
  -3   0   4        0.00        2.71      0.85 o 
  -2   0   4      534.76      468.09     10.22 o 
  -1   0   4     9204.29     8937.87    237.08 o 
   0   0   4     3304.84     3372.81     90.15 o 
   1   0   4      588.85      595.75     12.18 o 
   2   0   4       81.73      121.21      3.98 o 
   3   0   4       45.27       55.13      3.16 o 
   4   0   4        5.91        7.32      1.08 o 
   5   0   4      168.09      183.14      4.58 o 
   6   0   4      197.87      196.10     11.55 o 
   7   0   4      614.38      614.18     18.38 o 
   8   0   4        4.91        8.20      3.28 o 
   9   0   4       49.45       44.76      9.26 o 
 -11   1   4        1.26        5.32      3.44 o 
 -10   1   4      101.17      115.13      8.31 o 
  -9   1   4        5.25        2.29      1.31 o 
  -8   1   4       21.98       21.06      1.99 o 
  -7   1   4       35.51       38.17      2.51 o 
  -6   1   4     1097.75     1143.58     15.63 o 
  -5   1   4      575.73      570.19      9.99 o 
  -4   1   4      209.30      190.64      5.37 o 
  -3   1   4       77.07      102.72      2.54 o 
  -2   1   4      155.48      188.81      3.79 o 
  -1   1   4     1182.09     1131.16     20.89 o 
   0   1   4     3367.51     3263.41     50.72 o 
   1   1   4     3012.91     3397.00     51.65 o 
   2   1   4       97.60      100.59      2.44 o 
   3   1   4       72.59       80.15      2.27 o 
   4   1   4       16.47       14.14      1.07 o 
   5   1   4      238.43      243.16      3.91 o 
   6   1   4        4.18        3.14      1.73 o 
   7   1   4      336.14      316.14      8.57 o 
   8   1   4      107.35      102.38      5.74 o 
   9   1   4       12.86        5.77      4.46 o 
 -11   2   4        7.10        8.52      5.63 o 
 -10   2   4        0.03        0.74      1.65 o 
  -9   2   4       13.57       15.11      1.91 o 
  -8   2   4       48.58       46.37      2.73 o 
  -7   2   4       40.11       39.28      2.33 o 
  -6   2   4      623.19      641.95      9.51 o 
  -5   2   4      139.50      140.81      3.86 o 
  -4   2   4      527.27      566.67     11.11 o 
  -3   2   4      129.96      127.19      2.95 o 
  -2   2   4      242.24      244.21      4.73 o 
  -1   2   4      118.48      119.00      3.74 o 
   0   2   4      808.76      948.87     11.91 o 
   1   2   4     5512.70     6031.38     92.96 o 
   2   2   4       97.04      100.26      2.42 o 
   3   2   4        2.56        2.62      0.82 o 
   4   2   4      285.67      269.09      4.51 o 
   5   2   4      680.48      674.04     10.33 o 
   6   2   4       53.02       55.88      4.49 o 
   7   2   4       65.09       64.50      4.37 o 
   8   2   4        7.22        8.43      2.54 o 
   9   2   4        0.48        4.36      4.43 o 
 -11   3   4        3.49        2.51      5.14 o 
 -10   3   4       11.03        8.86      2.08 o 
  -9   3   4       82.79       78.91      3.78 o 
  -8   3   4       29.61       30.64      2.59 o 
  -7   3   4      173.79      179.78      4.39 o 
  -6   3   4      449.70      460.94      7.47 o 
  -5   3   4      151.04      148.52      4.29 o 
  -4   3   4      695.94      754.75     11.95 o 
  -3   3   4      224.41      209.86      4.04 o 
  -2   3   4       60.58       58.20      1.98 o 
  -1   3   4     1628.38     1633.26     24.83 o 
   0   3   4       10.13        5.07      0.62 o 
   1   3   4      312.03      404.59      6.40 o 
   2   3   4       38.26       50.00      1.75 o 
   3   3   4        5.28        9.16      1.07 o 
   4   3   4      694.18      681.13      8.23 o 
   5   3   4     2322.36     2262.21     28.83 o 
   6   3   4       86.56       87.89      4.45 o 
   7   3   4      173.83      159.03      5.99 o 
   8   3   4        3.88        4.09      2.09 o 
   9   3   4        9.18        8.04      4.49 o 
 -10   4   4       70.14       67.78      4.64 o 
  -9   4   4        1.56       -0.20      1.22 o 
  -8   4   4      171.97      172.10      4.61 o 
  -7   4   4       17.94       20.53      1.86 o 
  -6   4   4      908.99      932.92     12.74 o 
  -5   4   4      762.42      760.91     12.56 o 
  -4   4   4      916.34      935.38     12.15 o 
  -3   4   4      260.19      299.51      4.49 o 
  -2   4   4       42.37       40.39      1.31 o 
  -1   4   4      933.07     1052.45     31.51 o 
   0   4   4      177.77      163.15      2.33 o 
   1   4   4      386.33      365.61      4.98 o 
   2   4   4      660.50      713.31     11.03 o 
   3   4   4       60.86       58.61      1.76 o 
   4   4   4       95.10      105.70      3.49 o 
   5   4   4     1660.12     1627.77     25.50 o 
   6   4   4      160.91      147.06      6.41 o 
   7   4   4       65.76       70.30      4.55 o 
   8   4   4       19.07       16.42      3.01 o 
   9   4   4       12.85       14.06      4.82 o 
 -10   5   4        0.13        2.00      2.78 o 
  -9   5   4        9.85        8.00      2.01 o 
  -8   5   4       43.28       44.26      2.65 o 
  -7   5   4      305.02      284.51      9.25 o 
  -6   5   4      943.10     1008.10     15.30 o 
  -5   5   4      287.53      309.77      7.58 o 
  -4   5   4       35.87       49.65      2.72 o 
  -3   5   4       52.20       59.42      2.00 o 
  -2   5   4     1761.35     1811.27     29.00 o 
  -1   5   4        0.06       -0.37      0.37 o 
   0   5   4      122.16      144.44      2.02 o 
   1   5   4      214.23      206.73      2.79 o 
   2   5   4        7.21        9.43      0.80 o 
   3   5   4      187.70      171.77      3.18 o 
   4   5   4      387.05      379.54      5.77 o 
   5   5   4      631.92      628.01     10.31 o 
   6   5   4       16.72       11.99      3.05 o 
   7   5   4        1.71        0.94      1.75 o 
   8   5   4       11.14        5.86      2.34 o 
   9   5   4        0.51        6.36      6.03 o 
 -10   6   4       97.52      100.47     20.07 o 
  -9   6   4       49.63       44.80      3.63 o 
  -8   6   4       94.20       94.04      4.31 o 
  -7   6   4       32.70       32.75      2.21 o 
  -6   6   4      345.46      361.25      6.30 o 
  -5   6   4       28.94       31.87      2.07 o 
  -4   6   4      921.03      973.30     14.88 o 
  -3   6   4      274.07      316.79      5.78 o 
  -2   6   4       72.86       94.89      2.69 o 
  -1   6   4     2564.41     2667.25     31.05 o 
   0   6   4     2796.57     3122.54     28.27 o 
   1   6   4      496.44      513.29      5.59 o 
   2   6   4       32.78       29.74      1.19 o 
   3   6   4        5.27        4.27      0.73 o 
   4   6   4      295.63      305.52      4.96 o 
   5   6   4       38.08       38.26      2.44 o 
   6   6   4      104.64      109.06      4.71 o 
   7   6   4       90.71       82.15      4.87 o 
   8   6   4       67.42       72.77      5.76 o 
   9   6   4        0.00        3.17      6.05 o 
 -10   7   4       19.36       16.24      5.56 o 
  -9   7   4       34.47       34.63      3.90 o 
  -8   7   4      197.60      198.74      5.65 o 
  -7   7   4       16.46       18.95      1.95 o 
  -6   7   4       12.87       12.19      1.34 o 
  -5   7   4        0.01        0.55      0.70 o 
  -4   7   4       47.24       45.34      1.90 o 
  -3   7   4     4239.19     4395.07     69.03 o 
  -2   7   4        0.71        1.57      0.62 o 
  -1   7   4        0.19        0.50      0.47 o 
   0   7   4     1163.56     1187.40     12.63 o 
   1   7   4       58.62       70.72      1.44 o 
   2   7   4      643.01      712.04      7.63 o 
   3   7   4      474.09      476.33      7.08 o 
   4   7   4       88.25       87.72      2.33 o 
   5   7   4       47.44       52.38      2.83 o 
   6   7   4        5.90        4.47      1.74 o 
   7   7   4      238.04      246.03     14.25 o 
   8   7   4       91.77       95.84      8.05 o 
   9   7   4       19.69       18.63      7.10 o 
 -10   8   4       12.55        9.47      3.56 o 
  -9   8   4      130.22      131.46      7.36 o 
  -8   8   4       63.96       66.14      4.33 o 
  -7   8   4        3.28        2.56      1.27 o 
  -6   8   4      124.75      113.35      3.62 o 
  -5   8   4       34.98       36.61      2.05 o 
  -4   8   4      176.01      171.79      5.27 o 
  -3   8   4       14.46        6.15      2.27 o 
  -2   8   4      100.49       86.32      1.67 o 
  -1   8   4      114.69      102.18      2.19 o 
   0   8   4       18.57       33.90      1.19 o 
   1   8   4      663.71      644.64      6.13 o 
   2   8   4      797.36      784.59      8.33 o 
   3   8   4      637.53      610.60      7.28 o 
   4   8   4       59.93       61.51      2.15 o 
   5   8   4        0.63        1.79      1.16 o 
   6   8   4       82.20       74.29      2.64 o 
   7   8   4       20.02       10.11      2.98 o 
   8   8   4       12.64       13.22      5.94 o 
   9   8   4       18.93       15.75      7.11 o 
 -10   9   4       16.80       18.95      6.42 o 
  -9   9   4       42.32       37.10      3.56 o 
  -8   9   4       40.58       37.33      2.89 o 
  -7   9   4       36.89       38.21      3.13 o 
  -6   9   4        5.76       10.25      1.82 o 
  -5   9   4       27.85       26.60      2.07 o 
  -4   9   4       99.81       99.95      3.73 o 
  -3   9   4       94.72       77.19      5.93 o 
  -2   9   4       58.28       63.40      1.96 o 
  -1   9   4      963.71     1073.75     12.12 o 
   0   9   4       81.18       94.20      1.73 o 
   1   9   4      217.52      219.87      2.74 o 
   2   9   4     2378.47     2328.87     20.88 o 
   3   9   4       23.94       18.19      1.11 o 
   4   9   4      276.75      258.05      4.32 o 
   5   9   4      180.67      168.23      6.48 o 
   6   9   4        3.29        3.67      1.89 o 
   7   9   4        5.18        4.88      2.29 o 
   8   9   4        2.72        3.88      5.70 o 
   9   9   4      137.83      168.87     15.35 o 
 -10  10   4        6.88        3.06      3.07 o 
  -9  10   4       11.86       12.69      2.38 o 
  -8  10   4      356.93      349.75      8.03 o 
  -7  10   4       51.17       50.16      3.07 o 
  -6  10   4       99.02       94.93      3.44 o 
  -5  10   4      200.46      189.02      5.88 o 
  -4  10   4      227.46      223.20      6.97 o 
  -3  10   4       12.06       19.79      1.48 o 
  -2  10   4     2294.25     2555.53     29.50 o 
  -1  10   4       47.16       39.07      2.74 o 
   0  10   4        2.92        0.98      0.54 o 
   1  10   4      168.15      171.35      2.71 o 
   2  10   4       20.29       17.07      1.01 o 
   3  10   4      245.95      255.57      3.75 o 
   4  10   4      814.74      729.14      9.99 o 
   5  10   4        0.03        0.67      1.15 o 
   6  10   4        5.74        5.17      2.22 o 
   7  10   4       15.59       16.83      3.06 o 
   8  10   4        0.03        1.45      5.47 o 
 -10  11   4        7.49        6.51      3.32 o 
  -9  11   4      122.11      114.59      5.77 o 
  -8  11   4      227.97      225.69      7.15 o 
  -7  11   4      218.95      217.16      5.77 o 
  -6  11   4      153.15      156.30      4.88 o 
  -5  11   4       70.03       62.71      3.21 o 
  -4  11   4       80.22       73.98      3.39 o 
  -3  11   4      224.92      245.36      4.23 o 
  -2  11   4       70.64       79.00      1.89 o 
  -1  11   4      285.72      263.45      4.52 o 
   0  11   4       20.98       39.23      1.13 o 
   1  11   4      121.23      110.20      2.16 o 
   2  11   4       14.63       14.28      0.97 o 
   3  11   4      771.47      764.12      8.44 o 
   4  11   4       31.60       54.35      2.64 o 
   5  11   4      155.80      155.89      4.21 o 
   6  11   4       14.60       13.83      2.64 o 
   7  11   4        5.66        0.46      1.98 o 
   8  11   4       70.09       79.72     11.61 o 
 -10  12   4        0.98        3.46      4.45 o 
  -9  12   4      159.55      159.17      6.33 o 
  -8  12   4       75.01       74.53      4.71 o 
  -7  12   4        3.32        5.00      1.51 o 
  -6  12   4       44.48       43.78      3.14 o 
  -5  12   4       10.37        9.59      2.07 o 
  -4  12   4        1.36        0.12      0.78 o 
  -3  12   4      135.14      149.41      3.20 o 
  -2  12   4       47.72       54.39      2.46 o 
  -1  12   4      310.36      301.53      5.09 o 
   0  12   4       43.10       43.62      1.46 o 
   1  12   4       21.24       21.15      1.62 o 
   2  12   4      851.28      877.20      9.25 o 
   3  12   4     1339.55     1219.11     12.56 o 
   4  12   4      265.39      239.46      4.76 o 
   5  12   4       22.29       23.15      1.83 o 
   6  12   4       18.85       18.54      2.34 o 
   7  12   4        0.19        1.30      1.75 o 
   8  12   4        6.81        6.57      3.19 o 
 -10  13   4        7.11        7.16      5.14 o 
  -9  13   4      101.01       96.81      8.25 o 
  -8  13   4        4.58        1.19      1.99 o 
  -7  13   4      660.43      658.30     15.82 o 
  -6  13   4       11.65       14.00      2.03 o 
  -5  13   4        5.29        8.24      1.62 o 
  -4  13   4        0.18        0.53      0.86 o 
  -3  13   4      670.80      703.38     11.24 o 
  -2  13   4        2.96        4.26      0.91 o 
  -1  13   4      108.09      123.42      3.06 o 
   0  13   4      156.19      155.21      2.28 o 
   1  13   4      558.94      595.07      7.26 o 
   2  13   4     1661.22     1599.00     16.77 o 
   3  13   4      325.47      372.70      5.37 o 
   4  13   4        7.78        9.75      1.31 o 
   5  13   4       10.45        8.70      1.39 o 
   6  13   4      159.41      155.31      5.69 o 
   7  13   4       26.31       29.74      2.72 o 
   8  13   4       11.92       12.22      4.66 o 
  -9  14   4      243.97      240.19     19.31 o 
  -8  14   4        6.46        4.93      2.31 o 
  -7  14   4      155.42      159.19      6.86 o 
  -6  14   4      206.39      202.09      7.31 o 
  -5  14   4       33.46       32.13      1.90 o 
  -4  14   4       93.45       89.86      2.99 o 
  -3  14   4        0.49        1.43      0.80 o 
  -2  14   4      112.22      103.92      2.48 o 
  -1  14   4       11.83        8.18      0.99 o 
   0  14   4       20.14       19.63      1.39 o 
   1  14   4       49.30       39.92      1.54 o 
   2  14   4        1.84        2.71      0.74 o 
   3  14   4      938.31      833.57     10.63 o 
   4  14   4     1215.24     1099.88     14.32 o 
   5  14   4       65.95       60.99      2.86 o 
   6  14   4       14.74       12.90      1.78 o 
   7  14   4        2.75        3.55      1.86 o 
   8  14   4       40.42       41.84      5.52 o 
  -9  15   4       58.79       68.95     10.73 o 
  -8  15   4       48.35       53.37      4.89 o 
  -7  15   4       60.07       52.24      4.65 o 
  -6  15   4      718.04      703.55     13.99 o 
  -5  15   4      166.15      168.44      4.17 o 
  -4  15   4        1.93        0.74      1.05 o 
  -3  15   4      113.45      123.04      3.36 o 
  -2  15   4        6.37       10.61      1.07 o 
  -1  15   4      503.03      414.61      6.03 o 
   0  15   4       54.35       56.18      1.62 o 
   1  15   4       90.26       91.75      2.81 o 
   2  15   4     1560.93     1372.66     13.79 o 
   3  15   4       45.74       45.27      1.89 o 
   4  15   4       17.95       19.26      1.71 o 
   5  15   4      238.64      239.86      5.27 o 
   6  15   4        2.24        1.04      1.29 o 
   7  15   4        0.03        1.49      1.82 o 
   8  15   4        6.82        2.21      3.14 o 
  -9  16   4        1.52        5.67      3.15 o 
  -8  16   4        7.58        5.55      4.48 o 
  -7  16   4       28.16       28.29      2.47 o 
  -6  16   4       86.61       87.17      3.65 o 
  -5  16   4       33.54       35.76      3.13 o 
  -4  16   4       58.04       52.24      2.52 o 
  -3  16   4      345.80      369.03      6.40 o 
  -2  16   4      922.02      909.25     12.24 o 
  -1  16   4        2.78       13.32      1.64 o 
   0  16   4       71.71       57.08      1.66 o 
   1  16   4       10.32       14.48      1.13 o 
   2  16   4       34.07       17.95      1.53 o 
   3  16   4      118.15      120.63      2.91 o 
   4  16   4      115.71      103.08      3.59 o 
   5  16   4       28.35       34.69      2.34 o 
   6  16   4       87.01       83.55      3.67 o 
   7  16   4        3.52        5.33      3.21 o 
   8  16   4      435.36      437.41     24.31 o 
  -9  17   4        1.72        1.80      1.91 o 
  -8  17   4        0.24        1.87      1.74 o 
  -7  17   4       27.36       33.24      3.94 o 
  -6  17   4       10.16       10.06      1.84 o 
  -5  17   4        0.12        0.09      1.27 o 
  -4  17   4        0.04        0.08      1.54 o 
  -3  17   4     1675.53     1578.96     20.45 o 
  -2  17   4     1149.49     1038.25     12.71 o 
  -1  17   4     1453.28     1224.36     15.89 o 
   0  17   4       60.46       45.73      1.85 o 
   1  17   4      396.65      344.21      5.69 o 
   2  17   4       90.30       74.02      2.40 o 
   3  17   4       65.92       61.58      2.19 o 
   4  17   4        1.52        1.66      1.26 o 
   5  17   4       65.53       64.59      3.42 o 
   6  17   4       20.44       19.49      2.32 o 
   7  17   4       45.13       36.18      5.22 o 
  -9  18   4        0.29        0.74      2.30 o 
  -8  18   4        1.15       -1.46      1.79 o 
  -7  18   4       76.69       77.56      3.95 o 
  -6  18   4       46.51       45.58      3.11 o 
  -5  18   4      265.62      248.34      6.27 o 
  -4  18   4      691.58      668.80     11.98 o 
  -3  18   4      249.36      261.46      5.34 o 
  -2  18   4       15.56        8.26      1.25 o 
  -1  18   4      201.76      180.09      4.07 o 
   0  18   4        6.63       10.63      1.09 o 
   1  18   4       16.89       16.06      1.25 o 
   2  18   4       97.42       88.44      2.85 o 
   3  18   4       58.88       64.74      2.17 o 
   4  18   4       72.11       83.66      3.51 o 
   5  18   4        0.30        0.01      1.42 o 
   6  18   4        1.26        0.58      1.79 o 
   7  18   4      772.10      795.53     16.80 o 
  -8  19   4        0.36        3.24      2.06 o 
  -7  19   4        2.32        3.99      1.97 o 
  -6  19   4      167.21      171.73      5.41 o 
  -5  19   4       23.14       22.81      2.34 o 
  -4  19   4      821.60      821.81     16.34 o 
  -3  19   4      157.20      146.48      4.92 o 
  -2  19   4        0.42        1.71      1.04 o 
  -1  19   4       21.65       25.65      3.37 o 
   0  19   4      102.51      115.81      4.47 o 
   1  19   4      178.09      173.16      3.46 o 
   2  19   4        2.08       -0.34      0.88 o 
   3  19   4      196.80      202.18      5.44 o 
   4  19   4        1.69        0.39      1.30 o 
   5  19   4       21.17       20.48      2.26 o 
   6  19   4       27.47       27.70      2.96 o 
   7  19   4      175.58      197.64     12.60 o 
  -8  20   4       18.94       24.93      3.13 o 
  -7  20   4        9.88        6.50      2.18 o 
  -6  20   4       37.57       36.46      3.15 o 
  -5  20   4      189.96      194.43      5.71 o 
  -4  20   4        7.54        8.74      3.00 o 
  -3  20   4      212.67      209.63     11.90 o 
  -2  20   4       48.62       51.49      2.73 o 
  -1  20   4       21.89       23.44      1.82 o 
   0  20   4        7.78        4.25      1.18 o 
   1  20   4      238.09      210.70      6.45 o 
   2  20   4      111.62      127.95      3.18 o 
   3  20   4       64.91       68.13      3.57 o 
   4  20   4        3.21        2.96      1.52 o 
   5  20   4        0.93        2.60      1.66 o 
   6  20   4       22.04       20.74      3.64 o 
   7  20   4        0.45        1.47      2.36 o 
  -8  21   4       12.57       13.16      2.66 o 
  -7  21   4       18.89       16.53      2.73 o 
  -6  21   4        2.65        3.18      1.76 o 
  -5  21   4       10.26       13.45      2.43 o 
  -4  21   4       37.82       43.85      4.19 o 
  -3  21   4        0.71       -0.11      1.39 o 
  -2  21   4      225.39      202.16      5.05 o 
  -1  21   4      108.96       97.85      4.86 o 
   0  21   4       39.36       39.93      1.82 o 
   1  21   4       50.50       59.04      2.44 o 
   2  21   4      119.87      118.21      3.09 o 
   3  21   4      201.37      209.33      6.03 o 
   4  21   4        2.18        5.51      1.74 o 
   5  21   4       96.12       95.76      9.10 o 
   6  21   4      181.88      191.55      6.99 o 
  -7  22   4      127.61      130.20      6.97 o 
  -6  22   4      156.41      160.31     11.60 o 
  -5  22   4       12.13       14.08      6.67 o 
  -4  22   4       70.74       73.53      4.14 o 
  -3  22   4       31.27       35.38      3.05 o 
  -2  22   4       15.49       14.16      1.78 o 
  -1  22   4        4.08        3.41      1.49 o 
   0  22   4       51.97       53.07      2.94 o 
   1  22   4       53.45       58.21      3.69 o 
   2  22   4        3.01        0.88      0.94 o 
   3  22   4      135.09      146.27      4.92 o 
   4  22   4        2.37        2.12      1.70 o 
   5  22   4       10.25       11.13      2.50 o 
   6  22   4      195.39      193.18      8.07 o 
  -7  23   4        6.92        8.05      3.47 o 
  -6  23   4       27.74       25.59      4.40 o 
  -5  23   4      243.63      239.21      9.16 o 
  -4  23   4       24.65       21.34      2.71 o 
  -3  23   4       24.17       20.01      2.54 o 
  -2  23   4        0.82        2.61      1.32 o 
  -1  23   4       13.40       12.59      1.75 o 
   0  23   4      227.10      220.25      5.53 o 
   1  23   4       30.71       38.75      2.37 o 
   2  23   4        5.60        6.83      2.47 o 
   3  23   4       13.23       12.88      2.33 o 
   4  23   4      171.30      164.41      6.92 o 
   5  23   4        0.10       -0.53      2.23 o 
   6  23   4      202.55      202.79      8.31 o 
  -7  24   4        8.35        4.23      3.10 o 
  -6  24   4       41.42       35.29      5.14 o 
  -5  24   4        5.06        8.71      2.30 o 
  -4  24   4       21.80       24.11      2.90 o 
  -3  24   4       68.13       72.19      4.39 o 
  -2  24   4        0.55       -0.34      1.19 o 
  -1  24   4       85.45       85.99      3.55 o 
   0  24   4      425.86      459.03     14.49 o 
   1  24   4      167.39      168.29      5.51 o 
   2  24   4       32.86       31.27      2.09 o 
   3  24   4       22.88       21.20      2.71 o 
   4  24   4        1.43       -1.09      2.63 o 
   5  24   4      125.10      119.74      9.06 o 
  -6  25   4       15.71       12.10      3.79 o 
  -5  25   4        0.01       -1.25      1.90 o 
  -4  25   4      124.75      125.60      5.49 o 
  -3  25   4       87.29       87.23      6.10 o 
  -2  25   4        1.29       -1.08      1.50 o 
  -1  25   4      683.00      683.78     12.03 o 
   0  25   4       19.75       28.30      2.41 o 
   1  25   4      140.22      140.12      3.99 o 
   2  25   4       17.56       18.88      4.31 o 
   3  25   4        0.68        2.07      2.74 o 
   4  25   4       11.92       10.27      2.82 o 
   5  25   4       21.72       23.97      3.68 o 
  -6  26   4        0.00        0.48      2.82 o 
  -5  26   4       35.68       38.76      4.62 o 
  -4  26   4        1.15        1.42      2.08 o 
  -3  26   4       22.44       23.14      2.96 o 
  -2  26   4       59.98       58.41      3.74 o 
  -1  26   4       10.72        9.07      2.72 o 
   0  26   4        9.93        9.64      1.76 o 
   1  26   4        4.22        1.73      1.60 o 
   2  26   4        0.15       -1.72      2.22 o 
   3  26   4       12.99        9.36      3.50 o 
   4  26   4       48.99       37.38      5.46 o 
  -5  27   4       53.98       64.70      5.20 o 
  -4  27   4      118.04      131.20      6.30 o 
  -3  27   4        0.33       -1.18      1.86 o 
  -2  27   4      223.43      238.78      6.75 o 
  -1  27   4       34.41       32.01      2.63 o 
   0  27   4      146.20      144.39      6.03 o 
   1  27   4        3.95        5.61      2.46 o 
   2  27   4      122.55      135.07      7.38 o 
   3  27   4       27.22       32.81      4.80 o 
   4  27   4       37.59       37.22      5.52 o 
  -4  28   4       64.95       65.21      5.08 o 
  -3  28   4       13.74       11.64      2.74 o 
  -2  28   4       37.46       41.00      3.20 o 
  -1  28   4      201.61      215.61     13.05 o 
   0  28   4       36.06       42.51      3.75 o 
   1  28   4      146.37      154.72     14.17 o 
   2  28   4      259.81      260.45     10.45 o 
   3  28   4      131.37      132.91      8.11 o 
  -4  29   4        6.33        5.66      4.02 o 
  -3  29   4       33.78       25.82      7.02 o 
  -2  29   4        0.01       -1.43      1.43 o 
  -1  29   4      133.57      137.37      5.84 o 
   0  29   4      225.12      254.13      8.26 o 
   1  29   4        0.17        3.51      3.60 o 
  -2  30   4       37.99       36.48      5.74 o 
  -1  30   4       15.59       15.50      2.78 o 
   0  30   4        6.71        5.10      2.24 o 
   1  30   4       94.24       95.80      9.26 o 
 -11   1   5        9.25       15.56      4.22 o 
 -10   1   5        0.44        0.78      1.51 o 
  -9   1   5        2.84        3.14      1.36 o 
  -8   1   5        4.64        6.89      1.42 o 
  -7   1   5       94.59       96.35      3.26 o 
  -6   1   5     1189.11     1227.98     19.32 o 
  -5   1   5       68.37       70.49      2.66 o 
  -4   1   5       41.97       39.42      1.82 o 
  -3   1   5      173.08      167.97      2.78 o 
  -2   1   5       99.97       96.19      1.86 o 
  -1   1   5     3568.24     3971.01     45.30 o 
   0   1   5     1473.35     1517.09     16.48 o 
   1   1   5     1606.24     1738.55     18.60 o 
   2   1   5      280.35      276.87      4.49 o 
   3   1   5        3.85        2.96      0.86 o 
   4   1   5      219.81      220.17      3.86 o 
   5   1   5     1149.94     1076.48     13.41 o 
   6   1   5       30.69       30.95      3.06 o 
   7   1   5       92.15       99.45      5.50 o 
   8   1   5        0.34       -3.16      3.88 o 
   9   1   5       51.98       58.65     10.23 o 
 -11   2   5       34.03       25.06      7.26 o 
 -10   2   5       91.44       96.86      4.86 o 
  -9   2   5        0.86        0.29      1.23 o 
  -8   2   5       15.58       14.25      1.73 o 
  -7   2   5       97.08       92.43      3.21 o 
  -6   2   5     1481.76     1576.13     23.94 o 
  -5   2   5       25.53       20.43      1.65 o 
  -4   2   5       50.72       62.32      2.29 o 
  -3   2   5      255.72      294.71      5.31 o 
  -2   2   5       61.57       59.96      1.91 o 
  -1   2   5      235.04      213.01      3.32 o 
   0   2   5      748.03      803.69      8.66 o 
   1   2   5      482.80      484.18      6.19 o 
   2   2   5       81.66       54.76      1.96 o 
   3   2   5       55.98       49.98      2.12 o 
   4   2   5      372.95      355.59      5.28 o 
   5   2   5      790.84      765.58      9.29 o 
   6   2   5       13.25       13.70      2.44 o 
   7   2   5       47.71       45.05      3.81 o 
   8   2   5        7.03        5.70      4.57 o 
   9   2   5       24.99       18.20      5.63 o 
 -11   3   5        4.79        9.50      6.00 o 
 -10   3   5       95.40      107.34      7.80 o 
  -9   3   5        1.14        0.68      1.43 o 
  -8   3   5      133.69      124.34      6.92 o 
  -7   3   5        2.82        2.96      1.07 o 
  -6   3   5     1945.55     2014.42     29.75 o 
  -5   3   5      350.86      374.32      9.47 o 
  -4   3   5      427.56      436.45      8.00 o 
  -3   3   5      572.59      603.06      8.82 o 
  -2   3   5      913.63      968.32     15.70 o 
  -1   3   5       77.80      114.60      2.21 o 
   0   3   5      328.35      321.46      3.82 o 
   1   3   5      959.77      981.08     10.59 o 
   2   3   5      594.20      603.60      7.73 o 
   3   3   5       15.23       20.37      1.54 o 
   4   3   5       36.28       35.47      1.69 o 
   5   3   5       60.16       52.51      2.22 o 
   6   3   5      123.79      123.84      5.12 o 
   7   3   5        3.38        2.70      2.02 o 
   8   3   5       14.80       16.16      5.97 o 
   9   3   5       12.73        2.67      4.63 o 
 -10   4   5       35.29       31.07      3.99 o 
  -9   4   5       20.53       20.77      2.51 o 
  -8   4   5      206.96      196.97      6.00 o 
  -7   4   5        2.65        4.42      1.14 o 
  -6   4   5      139.14      145.00      5.05 o 
  -5   4   5       12.27       14.38      1.84 o 
  -4   4   5        1.79        1.93      0.91 o 
  -3   4   5        1.98        1.53      0.55 o 
  -2   4   5      343.94      378.49      6.28 o 
  -1   4   5      114.10      139.91      3.44 o 
   0   4   5        1.95        0.26      0.38 o 
   1   4   5      305.98      373.46      6.89 o 
   2   4   5       71.53       51.31      1.64 o 
   3   4   5       39.32       34.36      1.94 o 
   4   4   5      140.89      134.23      4.21 o 
   5   4   5      733.63      710.75      9.69 o 
   6   4   5       34.94       39.51      3.90 o 
   7   4   5       17.33       16.18      2.84 o 
   8   4   5        2.89        0.92      4.03 o 
   9   4   5       59.53       40.68      6.89 o 
 -10   5   5       43.85       42.25      3.82 o 
  -9   5   5      143.05      143.06     17.48 o 
  -8   5   5        0.13        0.01      1.09 o 
  -7   5   5       41.19       36.71      2.28 o 
  -6   5   5        0.62        0.32      0.89 o 
  -5   5   5      105.09      121.88      4.10 o 
  -4   5   5        0.38       -0.39      0.55 o 
  -3   5   5      748.74      758.59     11.66 o 
  -2   5   5       16.92       19.43      1.65 o 
  -1   5   5      212.55      220.65      3.59 o 
   0   5   5      577.53      646.06      8.25 o 
   1   5   5      316.44      367.15      6.54 o 
   2   5   5      744.31      729.74      7.89 o 
   3   5   5     2948.11     2938.99     32.50 o 
   4   5   5      335.03      301.27      4.71 o 
   5   5   5      160.09      171.76      5.27 o 
   6   5   5       99.96       88.59      7.85 o 
   7   5   5        0.03       -0.10      1.75 o 
   8   5   5        1.69        3.84      5.59 o 
 -10   6   5        6.31        3.02      3.16 o 
  -9   6   5        2.51        4.75      1.87 o 
  -8   6   5      172.28      171.65      6.47 o 
  -7   6   5        4.52        5.28      1.09 o 
  -6   6   5       36.36       36.95      2.20 o 
  -5   6   5      170.25      188.47      5.58 o 
  -4   6   5      142.79      138.25      7.35 o 
  -3   6   5        0.34        0.40      0.57 o 
  -2   6   5        4.17        9.20      0.79 o 
  -1   6   5      160.47      164.63      3.01 o 
   0   6   5      211.81      204.13      2.83 o 
   1   6   5        1.39        0.43      0.44 o 
   2   6   5       30.63       38.21      1.34 o 
   3   6   5     1646.15     1532.46     16.38 o 
   4   6   5       11.38       16.34      1.44 o 
   5   6   5      153.31      134.56      4.70 o 
   6   6   5      214.24      186.49      5.54 o 
   7   6   5       11.87       10.50      2.56 o 
   8   6   5       74.56       68.91     10.98 o 
 -10   7   5       39.00       39.91      5.64 o 
  -9   7   5       31.94       28.35      3.08 o 
  -8   7   5      159.44      139.82      5.34 o 
  -7   7   5        7.43        9.79      1.55 o 
  -6   7   5      376.98      379.95      9.41 o 
  -5   7   5       80.42       82.35      2.66 o 
  -4   7   5      258.70      276.22      6.77 o 
  -3   7   5      388.31      416.75      7.21 o 
  -2   7   5     3629.23     3790.69     40.19 o 
  -1   7   5      151.73      154.41      4.12 o 
   0   7   5      249.11      273.50      3.43 o 
   1   7   5      115.11      118.05      2.18 o 
   2   7   5      422.72      405.52      4.79 o 
   3   7   5      258.38      243.95      3.73 o 
   4   7   5      266.27      261.94      4.70 o 
   5   7   5      139.12      137.27      4.53 o 
   6   7   5       34.41       29.22      1.99 o 
   7   7   5       43.14       47.58      4.02 o 
   8   7   5      152.85      139.19     14.60 o 
 -10   8   5      100.87      108.72      9.38 o 
  -9   8   5       96.86      101.16     10.52 o 
  -8   8   5        8.54        7.05      1.80 o 
  -7   8   5       35.99       33.26      3.59 o 
  -6   8   5       68.20       69.28      3.98 o 
  -5   8   5       24.47       30.03      2.10 o 
  -4   8   5      353.17      378.98      7.15 o 
  -3   8   5       26.42       29.33      1.66 o 
  -2   8   5     1079.44     1253.30     12.89 o 
  -1   8   5      619.12      673.13      8.22 o 
   0   8   5       69.87       66.96      1.50 o 
   1   8   5     1812.63     1667.65     15.25 o 
   2   8   5      647.26      587.29      6.28 o 
   3   8   5      118.15      125.47      2.55 o 
   4   8   5        5.48        4.68      0.92 o 
   5   8   5        5.03        5.62      1.49 o 
   6   8   5       25.70       29.21      3.07 o 
   7   8   5        0.05        0.18      2.04 o 
   8   8   5       22.61       20.39      7.38 o 
 -10   9   5       16.99       23.99      5.07 o 
  -9   9   5       45.54       44.90      3.86 o 
  -8   9   5        3.70        1.16      1.49 o 
  -7   9   5        0.61        1.69      1.40 o 
  -6   9   5       45.04       42.88      5.33 o 
  -5   9   5      505.15      501.12     14.37 o 
  -4   9   5      123.54      110.42      3.28 o 
  -3   9   5      818.69      869.99     15.91 o 
  -2   9   5      393.05      413.34      4.98 o 
  -1   9   5      432.86      421.15      6.36 o 
   0   9   5        6.09       13.42      0.83 o 
   1   9   5      253.07      228.58      3.14 o 
   2   9   5       29.26       28.37      1.22 o 
   3   9   5       89.58       78.43      2.06 o 
   4   9   5       36.44       33.01      1.59 o 
   5   9   5      305.65      293.83      6.44 o 
   6   9   5       94.98       96.84      5.65 o 
   7   9   5        6.99        9.11      3.39 o 
   8   9   5        5.25        4.90      6.23 o 
 -10  10   5        0.01       -1.76      2.70 o 
  -9  10   5       80.52       86.59      5.22 o 
  -8  10   5       24.12       24.23      4.16 o 
  -7  10   5       78.86       82.54      4.33 o 
  -6  10   5       16.57       16.98      3.03 o 
  -5  10   5       43.75       41.96      4.06 o 
  -4  10   5        6.87        7.58      2.08 o 
  -3  10   5       17.65       19.74      1.32 o 
  -2  10   5       38.31       42.20      1.31 o 
  -1  10   5       49.95       49.39      1.89 o 
   0  10   5      664.10      673.28      7.66 o 
   1  10   5      301.66      284.61      5.18 o 
   2  10   5      306.88      292.86      3.66 o 
   3  10   5      552.10      507.87      6.24 o 
   4  10   5      238.91      249.27      4.18 o 
   5  10   5       73.12       64.25      3.13 o 
   6  10   5       14.67       12.65      2.37 o 
   7  10   5       75.16       90.38      6.17 o 
   8  10   5        0.45        0.79      5.90 o 
 -10  11   5        6.82        8.39      3.64 o 
  -9  11   5      104.09      105.30      5.58 o 
  -8  11   5      183.95      183.25      6.40 o 
  -7  11   5       37.01       37.46      5.57 o 
  -6  11   5      179.22      164.77      6.40 o 
  -5  11   5       44.43       39.80      4.14 o 
  -4  11   5        9.20        6.06      2.14 o 
  -3  11   5      273.36      301.25      9.51 o 
  -2  11   5      183.99      188.39      3.21 o 
  -1  11   5      135.80      131.25      3.50 o 
   0  11   5     1278.79     1230.22     12.17 o 
   1  11   5      614.76      645.85      7.26 o 
   2  11   5      637.76      643.55      6.55 o 
   3  11   5      560.30      495.45      6.24 o 
   4  11   5       42.77       49.96      2.15 o 
   5  11   5       56.78       53.90      3.33 o 
   6  11   5       32.75       36.83      2.68 o 
   7  11   5       90.66       94.53      4.91 o 
   8  11   5        4.44        5.18      3.26 o 
 -10  12   5        8.03        9.86      3.92 o 
  -9  12   5        0.08        3.42      2.37 o 
  -8  12   5      264.39      251.81      9.76 o 
  -7  12   5       14.49       12.28      3.52 o 
  -6  12   5       33.91       28.17      3.22 o 
  -5  12   5      180.08      172.18     11.72 o 
  -4  12   5      192.02      209.58      5.03 o 
  -3  12   5       22.71       32.10      2.18 o 
  -2  12   5       74.83       77.09      2.24 o 
  -1  12   5      302.99      294.61      5.10 o 
   0  12   5       70.74       67.74      1.74 o 
   1  12   5      131.65      106.05      2.42 o 
   2  12   5     2822.26     2426.59     20.71 o 
   3  12   5      185.33      199.23      3.41 o 
   4  12   5       91.62       76.20      2.77 o 
   5  12   5      115.27      114.78      5.12 o 
   6  12   5       53.76       54.98      5.46 o 
   7  12   5      164.46      185.35     15.41 o 
   8  12   5        0.67        5.24      3.19 o 
 -10  13   5       12.61        8.68      3.76 o 
  -9  13   5      261.76      247.38     11.73 o 
  -8  13   5      642.34      621.98     15.93 o 
  -7  13   5       91.23       88.53      5.83 o 
  -6  13   5        7.85        9.12      2.25 o 
  -5  13   5        1.55        1.98      1.83 o 
  -4  13   5      543.81      529.80     10.41 o 
  -3  13   5        1.84        7.14      1.45 o 
  -2  13   5       27.17       36.01      1.75 o 
  -1  13   5      213.37      200.84      4.05 o 
   0  13   5       49.20       49.35      1.44 o 
   1  13   5      311.54      291.43      3.83 o 
   2  13   5      404.20      296.34      4.24 o 
   3  13   5      882.69      825.78     11.26 o 
   4  13   5       90.33       90.11      2.28 o 
   5  13   5       78.60       76.17      3.11 o 
   6  13   5       12.41       14.08      1.83 o 
   7  13   5      158.74      176.20      6.80 o 
   8  13   5       47.54       53.10      7.75 o 
  -9  14   5       27.40       18.70     10.07 o 
  -8  14   5       28.94       30.50      3.91 o 
  -7  14   5       42.50       40.44      4.15 o 
  -6  14   5      122.46      122.50      5.81 o 
  -5  14   5        2.78        4.65      1.29 o 
  -4  14   5      126.25      120.99      5.28 o 
  -3  14   5      129.71      166.02      7.08 o 
  -2  14   5      328.04      318.18      5.39 o 
  -1  14   5       40.08       46.11      2.03 o 
   0  14   5      152.93      124.92      2.36 o 
   1  14   5       99.83       74.67      1.96 o 
   2  14   5      146.69      198.29      3.34 o 
   3  14   5      406.56      402.50      5.81 o 
   4  14   5       90.56       91.62      3.13 o 
   5  14   5       26.68       26.68      2.08 o 
   6  14   5        3.46        3.86      1.47 o 
   7  14   5        1.19        6.14      3.88 o 
  -9  15   5        9.71        9.01      3.58 o 
  -8  15   5        9.84        5.26      2.47 o 
  -7  15   5      151.90      149.07      6.80 o 
  -6  15   5        0.06        0.01      1.16 o 
  -5  15   5       14.87       17.07      3.23 o 
  -4  15   5      243.10      221.21      7.57 o 
  -3  15   5     1091.22     1014.15     15.42 o 
  -2  15   5      102.88      109.30      3.64 o 
  -1  15   5       68.81       90.59      2.64 o 
   0  15   5       73.62       58.57      1.90 o 
   1  15   5       47.77       34.33      1.53 o 
   2  15   5        0.30        1.42      0.74 o 
   3  15   5       10.26        9.86      1.12 o 
   4  15   5       20.33       18.69      1.73 o 
   5  15   5        0.32        0.77      1.20 o 
   6  15   5       40.32       39.91      3.12 o 
   7  15   5       31.93       31.38      3.93 o 
  -9  16   5        1.71        2.75      3.02 o 
  -8  16   5       52.47       58.29      8.63 o 
  -7  16   5      123.64      127.27      4.43 o 
  -6  16   5       14.72       16.81      1.96 o 
  -5  16   5      171.73      161.49      4.64 o 
  -4  16   5      515.26      479.51     10.29 o 
  -3  16   5        0.18        2.28      1.35 o 
  -2  16   5      301.19      262.29      4.90 o 
  -1  16   5      146.03      141.56      3.80 o 
   0  16   5        0.50        1.19      0.77 o 
   1  16   5       86.88       76.27      2.41 o 
   2  16   5       14.27       11.20      1.19 o 
   3  16   5       34.52       34.31      1.75 o 
   4  16   5       16.33       12.54      1.76 o 
   5  16   5        6.52        6.81      1.53 o 
   6  16   5       98.93       97.78      3.90 o 
   7  16   5      550.56      552.31     13.09 o 
  -9  17   5        3.37        3.66      2.46 o 
  -8  17   5       10.28       11.29      2.26 o 
  -7  17   5        0.55        0.14      1.52 o 
  -6  17   5        4.15        4.78      1.57 o 
  -5  17   5        2.30        5.51      1.86 o 
  -4  17   5      317.76      320.84      7.97 o 
  -3  17   5      422.45      421.21      8.03 o 
  -2  17   5       48.72       37.81      2.57 o 
  -1  17   5       25.76       22.31      2.33 o 
   0  17   5       22.56       23.38      1.47 o 
   1  17   5        4.17        4.87      0.98 o 
   2  17   5       16.25       15.64      1.34 o 
   3  17   5       46.05       48.34      2.29 o 
   4  17   5       13.47       11.56      1.82 o 
   5  17   5        5.80        8.11      1.80 o 
   6  17   5       41.67       46.55      3.55 o 
   7  17   5       73.46       67.16      4.97 o 
  -9  18   5       14.95       11.54      2.50 o 
  -8  18   5        0.08        1.61      1.91 o 
  -7  18   5      262.37      271.27     12.21 o 
  -6  18   5      156.25      150.12      4.94 o 
  -5  18   5        6.11        4.99      1.67 o 
  -4  18   5      435.60      443.18     10.07 o 
  -3  18   5      151.58      162.04      3.82 o 
  -2  18   5       66.41       59.57      2.78 o 
  -1  18   5      188.25      154.07      4.97 o 
   0  18   5        6.67        4.13      0.90 o 
   1  18   5       84.37       81.14      2.63 o 
   2  18   5       88.34       78.31      3.17 o 
   3  18   5       95.69       88.92      2.98 o 
   4  18   5       55.39       60.06      3.19 o 
   5  18   5       52.04       48.91      3.17 o 
   6  18   5      314.15      308.02      8.05 o 
   7  18   5       91.83       93.79      7.04 o 
  -8  19   5       12.05       10.47      2.42 o 
  -7  19   5       24.62       26.02      2.77 o 
  -6  19   5       58.61       59.01      3.76 o 
  -5  19   5      237.92      225.81      6.31 o 
  -4  19   5      592.90      559.76     10.74 o 
  -3  19   5      240.77      234.32      6.48 o 
  -2  19   5      144.65      123.17      3.73 o 
  -1  19   5      248.27      197.60      4.91 o 
   0  19   5      301.41      249.44      4.53 o 
   1  19   5        0.14        0.85      0.89 o 
   2  19   5       25.17       24.56      1.79 o 
   3  19   5       15.68       17.47      1.89 o 
   4  19   5       24.14       21.97      2.45 o 
   5  19   5       99.75       94.82      4.55 o 
   6  19   5      243.10      245.85      8.07 o 
  -8  20   5       13.85       13.70      2.99 o 
  -7  20   5      213.54      226.17      7.29 o 
  -6  20   5        0.89        0.29      1.65 o 
  -5  20   5      185.39      200.94      5.86 o 
  -4  20   5       99.13      105.61      5.74 o 
  -3  20   5       66.88       68.69      3.76 o 
  -2  20   5       51.26       45.78      2.66 o 
  -1  20   5        7.48        3.28      1.93 o 
   0  20   5      179.53      169.85      6.60 o 
   1  20   5      179.60      185.28      4.13 o 
   2  20   5       91.75      104.62      3.46 o 
   3  20   5       56.49       54.14      4.15 o 
   4  20   5        1.49        0.36      1.57 o 
   5  20   5       44.60       49.46      4.07 o 
   6  20   5       33.15       34.47      3.75 o 
  -8  21   5        1.43        4.64      2.22 o 
  -7  21   5      306.79      324.77      9.10 o 
  -6  21   5      176.58      178.79      5.81 o 
  -5  21   5      100.79      106.27      5.03 o 
  -4  21   5       27.90       23.57      2.60 o 
  -3  21   5      254.27      259.22      7.15 o 
  -2  21   5       49.79       50.75      2.82 o 
  -1  21   5      142.02      140.35      4.21 o 
   0  21   5        0.15        0.77      1.10 o 
   1  21   5       10.34       12.19      2.16 o 
   2  21   5        6.58        4.34      1.29 o 
   3  21   5       44.69       52.02      3.66 o 
   4  21   5      617.20      628.65     13.59 o 
   5  21   5      548.55      553.35     14.54 o 
   6  21   5       21.70       21.11      3.36 o 
  -7  22   5       78.36       83.56      5.73 o 
  -6  22   5       50.34       53.24      8.77 o 
  -5  22   5      118.51      115.48      6.93 o 
  -4  22   5        0.68       -0.59      1.52 o 
  -3  22   5        0.05       -1.65      1.65 o 
  -2  22   5      330.54      316.17      6.80 o 
  -1  22   5      266.75      256.04      6.04 o 
   0  22   5       46.81       59.74      7.91 o 
   1  22   5        0.27        0.14      0.97 o 
   2  22   5        1.18        0.38      1.20 o 
   3  22   5        4.32        3.38      2.17 o 
   4  22   5        6.95        6.44      3.30 o 
   5  22   5       48.99       43.33      4.40 o 
  -7  23   5       14.05       13.81      3.81 o 
  -6  23   5       11.82       16.28      3.82 o 
  -5  23   5        1.40        3.80      3.91 o 
  -4  23   5      102.31      101.21      5.56 o 
  -3  23   5        1.39        0.24      1.48 o 
  -2  23   5        4.13        2.78      1.34 o 
  -1  23   5        3.50        4.39      2.18 o 
   0  23   5      281.15      295.54      6.71 o 
   1  23   5      231.35      241.81      5.47 o 
   2  23   5      292.01      308.59      6.48 o 
   3  23   5        8.61        8.73      2.62 o 
   4  23   5       89.96       88.16      7.06 o 
   5  23   5       35.09       42.37      4.40 o 
  -7  24   5       18.55       16.86      4.14 o 
  -6  24   5       23.73       22.80      4.37 o 
  -5  24   5      223.85      225.18     10.71 o 
  -4  24   5       18.52       18.66      2.67 o 
  -3  24   5       17.67       20.32      2.66 o 
  -2  24   5       33.31       35.53      2.69 o 
  -1  24   5        2.06        1.97      1.32 o 
   0  24   5       62.36       63.61      3.43 o 
   1  24   5      205.66      221.88      6.76 o 
   2  24   5        2.17        0.47      1.21 o 
   3  24   5        6.39        5.13      2.99 o 
   4  24   5      129.83      139.81      8.79 o 
   5  24   5        3.83       -3.08      3.08 o 
  -6  25   5        2.94        2.57      3.01 o 
  -5  25   5        0.79        0.99      2.72 o 
  -4  25   5       41.88       44.91      4.70 o 
  -3  25   5       16.11       15.78      2.53 o 
  -2  25   5       17.04       16.65      2.07 o 
  -1  25   5       42.12       40.92      2.86 o 
   0  25   5      351.09      354.47      7.75 o 
   1  25   5      170.61      170.86      6.90 o 
   2  25   5       16.39       14.99      2.77 o 
   3  25   5        0.20        0.01      2.76 o 
   4  25   5       40.10       26.41      4.87 o 
  -6  26   5       22.11       19.57      4.29 o 
  -5  26   5       10.75       12.96      2.82 o 
  -4  26   5       33.50       31.47      8.94 o 
  -3  26   5       81.74       78.97      5.33 o 
  -2  26   5      575.92      589.59     11.00 o 
  -1  26   5       29.59       24.48      2.40 o 
   0  26   5      218.49      232.25      6.31 o 
   1  26   5      126.70      131.25      7.86 o 
   2  26   5        0.02       -1.90      1.92 o 
   3  26   5        0.92       -0.85      2.93 o 
   4  26   5       33.31       31.37      5.28 o 
  -5  27   5        2.71        1.74      2.62 o 
  -4  27   5        2.05        0.04      2.12 o 
  -3  27   5      123.80      130.83      6.21 o 
  -2  27   5       76.18       81.75      4.21 o 
  -1  27   5      562.83      573.82     17.77 o 
   0  27   5      326.42      345.06     10.16 o 
   1  27   5      354.14      367.37     10.17 o 
   2  27   5      105.86      104.05      5.92 o 
   3  27   5       17.15       13.30      3.85 o 
  -4  28   5       31.74       31.87      3.81 o 
  -3  28   5       33.73       37.05      4.00 o 
  -2  28   5        1.67        1.55      1.62 o 
  -1  28   5      167.65      172.47      8.20 o 
   0  28   5        0.53       -0.48      1.85 o 
   1  28   5        0.53        2.21      2.44 o 
   2  28   5       67.94       76.47      8.53 o 
  -3  29   5       15.97       11.07      2.86 o 
  -2  29   5       56.99       54.83      3.73 o 
  -1  29   5       45.50       40.22      5.54 o 
   0  29   5        2.55        2.30      2.02 o 
   1  29   5       37.37       39.40      6.18 o 
  -1  30   5      258.69      272.51     18.82 o 
 -11   0   6       51.79       55.59      6.38 o 
 -10   0   6        8.57        4.73      3.03 o 
  -9   0   6       23.95       22.86      4.00 o 
  -8   0   6       29.57       26.42      4.02 o 
  -7   0   6        2.04        1.23      1.63 o 
  -6   0   6     1459.84     1525.98     52.33 o 
  -5   0   6        8.51        5.98      1.47 o 
  -4   0   6      469.88      386.43     30.43 o 
  -3   0   6     2727.97     2900.83     65.15 o 
  -2   0   6      158.76      146.20      4.59 o 
  -1   0   6       53.64       63.65      2.01 o 
   0   0   6      303.55      393.46      7.06 o 
   1   0   6      219.31      224.09      4.96 o 
   2   0   6      117.60       95.21      3.78 o 
   3   0   6      195.47      206.58      5.92 o 
   4   0   6       92.34       84.07      4.01 o 
   5   0   6      120.28      117.80      3.70 o 
   6   0   6       85.80       84.16      6.93 o 
   7   0   6        0.99        2.52      3.22 o 
   8   0   6       27.44       22.85      7.88 o 
 -11   1   6        0.04        4.94      3.56 o 
 -10   1   6       27.85       34.32      3.58 o 
  -9   1   6        2.77        3.92      1.87 o 
  -8   1   6      191.56      189.52      5.39 o 
  -7   1   6      172.81      174.04      5.05 o 
  -6   1   6      195.39      194.11      5.41 o 
  -5   1   6      194.09      185.03      3.98 o 
  -4   1   6       38.30       38.29      2.29 o 
  -3   1   6     1356.23     1385.73     18.68 o 
  -2   1   6      650.03      599.00      7.89 o 
  -1   1   6     2599.94     2880.14     37.63 o 
   0   1   6      120.39      124.77      2.18 o 
   1   1   6      755.34      742.90      8.34 o 
   2   1   6       90.68       98.12      2.67 o 
   3   1   6      629.32      625.20     10.39 o 
   4   1   6       20.69       23.13      1.55 o 
   5   1   6       18.11       13.86      1.40 o 
   6   1   6       34.44       30.04      3.18 o 
   7   1   6       58.31       59.74      4.53 o 
   8   1   6      195.34      197.04     15.65 o 
 -11   2   6        4.01        7.41      5.25 o 
 -10   2   6       36.12       35.58      3.57 o 
  -9   2   6        2.43        1.09      1.65 o 
  -8   2   6      122.30      124.21      4.36 o 
  -7   2   6       34.63       30.70      2.85 o 
  -6   2   6      202.81      209.63      5.27 o 
  -5   2   6       22.65       20.63      1.64 o 
  -4   2   6       99.62       97.71      5.10 o 
  -3   2   6      336.89      317.12      4.76 o 
  -2   2   6      352.38      381.78      5.90 o 
  -1   2   6     1662.46     1865.77     24.50 o 
   0   2   6       37.70       40.07      1.21 o 
   1   2   6      221.49      216.47      3.28 o 
   2   2   6      174.28      140.49      3.01 o 
   3   2   6      884.27      831.83     10.95 o 
   4   2   6      103.91      104.87      3.17 o 
   5   2   6       23.85       24.70      1.51 o 
   6   2   6        1.25        0.38      1.57 o 
   7   2   6        4.14        1.51      2.11 o 
   8   2   6        0.76       -3.27      4.04 o 
 -10   3   6        6.27        5.36      2.19 o 
  -9   3   6        5.33        5.77      1.72 o 
  -8   3   6      216.47      237.86      6.16 o 
  -7   3   6       76.87       76.02      4.22 o 
  -6   3   6       84.50       96.33      3.54 o 
  -5   3   6      166.61      170.76      3.82 o 
  -4   3   6       26.56       26.45      2.44 o 
  -3   3   6       14.83        9.99      0.81 o 
  -2   3   6       22.39       22.09      1.92 o 
  -1   3   6      333.60      401.90      5.80 o 
   0   3   6       98.58      100.62      1.94 o 
   1   3   6      259.36      243.46      3.67 o 
   2   3   6      479.86      497.02      6.28 o 
   3   3   6     2920.70     2858.17     29.08 o 
   4   3   6      159.98      129.44      3.04 o 
   5   3   6       28.73       23.30      1.96 o 
   6   3   6        7.87        8.19      2.34 o 
   7   3   6        1.28       -0.90      2.00 o 
   8   3   6        9.50        6.97      4.87 o 
 -10   4   6       17.23       11.23      3.74 o 
  -9   4   6        3.14        5.47      1.51 o 
  -8   4   6      738.73      708.88     11.31 o 
  -7   4   6      286.95      281.19      6.90 o 
  -6   4   6      281.62      285.54      6.57 o 
  -5   4   6      164.58      162.97      3.31 o 
  -4   4   6       25.61       25.03      3.16 o 
  -3   4   6        1.02       -0.11      0.64 o 
  -2   4   6      335.86      334.17      5.02 o 
  -1   4   6        9.27        7.90      0.72 o 
   0   4   6        9.61        5.74      0.94 o 
   1   4   6      167.13      144.57      3.15 o 
   2   4   6        0.73        0.63      0.65 o 
   3   4   6     3505.43     3282.41     33.12 o 
   4   4   6      531.31      455.18      6.50 o 
   5   4   6      297.40      280.27      5.21 o 
   6   4   6       43.75       40.16      2.27 o 
   7   4   6        4.64        7.71      2.43 o 
   8   4   6        1.77        0.83      8.35 o 
 -10   5   6       34.53       25.16      4.68 o 
  -9   5   6       14.44       12.41      4.08 o 
  -8   5   6      584.09      576.62      9.79 o 
  -7   5   6      246.16      251.51      7.84 o 
  -6   5   6      300.39      301.40      6.86 o 
  -5   5   6       34.60       38.13      2.83 o 
  -4   5   6      690.14      651.78     11.64 o 
  -3   5   6      227.66      236.98     13.37 o 
  -2   5   6        9.11       11.89      1.03 o 
  -1   5   6      146.44      142.28      3.32 o 
   0   5   6       12.54       12.24      0.86 o 
   1   5   6        0.12        1.43      0.62 o 
   2   5   6      349.67      353.52      4.37 o 
   3   5   6      825.98      799.48      9.64 o 
   4   5   6       24.77       20.86      1.76 o 
   5   5   6        0.80       -0.01      1.55 o 
   6   5   6      156.82      166.48      4.44 o 
   7   5   6       27.56       29.10      3.54 o 
   8   5   6        5.10        4.25      6.56 o 
 -10   6   6        0.07        0.03      2.73 o 
  -9   6   6       21.83       28.68      3.06 o 
  -8   6   6      134.48      140.09      5.27 o 
  -7   6   6        2.26        2.04      1.27 o 
  -6   6   6      305.74      302.44      6.92 o 
  -5   6   6      353.49      371.58      8.82 o 
  -4   6   6        0.59       -1.10      1.10 o 
  -3   6   6      167.83      174.07     13.23 o 
  -2   6   6      704.34      727.33     11.03 o 
  -1   6   6        0.71        1.88      1.14 o 
   0   6   6      633.37      570.41      6.18 o 
   1   6   6       62.04       56.04      1.81 o 
   2   6   6      726.76      753.40      7.79 o 
   3   6   6      156.29      148.01      2.87 o 
   4   6   6       42.11       39.69      1.90 o 
   5   6   6      141.45      134.72      3.28 o 
   6   6   6       91.44       88.97      3.10 o 
   7   6   6        1.09       -1.98      1.98 o 
   8   6   6       45.32       41.51      9.29 o 
 -10   7   6       51.60       47.32      6.22 o 
  -9   7   6       32.40       29.85      3.12 o 
  -8   7   6        0.01       -0.53      1.41 o 
  -7   7   6       18.82       17.80      2.45 o 
  -6   7   6        5.47        6.35      1.42 o 
  -5   7   6      967.37      992.91     18.68 o 
  -4   7   6        0.11       -0.69      0.95 o 
  -3   7   6        6.33        9.15      1.49 o 
  -2   7   6      805.73      788.96     10.15 o 
  -1   7   6       61.88       65.45      2.54 o 
   0   7   6      170.72      197.05      2.95 o 
   1   7   6       14.43       11.94      0.92 o 
   2   7   6        9.07       13.55      0.98 o 
   3   7   6      132.16      140.50      2.81 o 
   4   7   6       35.99       27.53      1.52 o 
   5   7   6      351.93      333.72      7.17 o 
   6   7   6       86.55       91.48      3.16 o 
   7   7   6        6.62        3.89      2.43 o 
   8   7   6       28.21       28.55      8.70 o 
 -10   8   6       49.20       46.44      6.97 o 
  -9   8   6        4.51        2.88      1.86 o 
  -8   8   6       39.64       42.32      3.44 o 
  -7   8   6        0.28        0.14      1.23 o 
  -6   8   6      135.59      139.67      6.80 o 
  -5   8   6        3.83        7.33      1.59 o 
  -4   8   6        0.64        0.65      1.04 o 
  -3   8   6      182.47      172.79      6.04 o 
  -2   8   6      119.27      114.26      2.23 o 
  -1   8   6     1585.79     1555.86     22.01 o 
   0   8   6     1162.35     1104.54     11.01 o 
   1   8   6     1254.63     1201.57     11.49 o 
   2   8   6       45.36       42.80      1.54 o 
   3   8   6      159.65      152.17      2.97 o 
   4   8   6       30.48       21.88      1.41 o 
   5   8   6        3.82        5.02      1.61 o 
   6   8   6        0.64        0.07      1.47 o 
   7   8   6       21.48       22.09      3.58 o 
   8   8   6       69.14       80.41     11.87 o 
 -10   9   6       20.21       22.75      4.83 o 
  -9   9   6       12.21        9.70      2.31 o 
  -8   9   6        0.44       -0.45      1.41 o 
  -7   9   6        6.20        4.41      1.98 o 
  -6   9   6       96.28       78.97     11.05 o 
  -5   9   6       25.53       32.57      3.71 o 
  -4   9   6      215.50      224.93      6.18 o 
  -3   9   6      110.24      107.19      2.80 o 
  -2   9   6       13.15       18.81      1.07 o 
  -1   9   6       30.61       33.55      2.03 o 
   0   9   6     2527.15     2462.48     24.41 o 
   1   9   6       25.50       24.86      1.17 o 
   2   9   6      196.14      190.25      3.01 o 
   3   9   6       90.11       80.18      2.19 o 
   4   9   6       37.42       34.25      1.66 o 
   5   9   6        9.11       10.46      1.59 o 
   6   9   6       12.52       11.24      2.70 o 
   7   9   6      265.56      315.13      9.71 o 
   8   9   6       15.64       14.61      7.10 o 
 -10  10   6      320.95      329.07     17.34 o 
  -9  10   6        1.62        2.66      2.28 o 
  -8  10   6      119.80      100.19     10.77 o 
  -7  10   6       14.55       10.91      2.40 o 
  -6  10   6       33.85       28.75      4.51 o 
  -5  10   6        4.01        1.86      1.97 o 
  -4  10   6      718.43      808.89     19.82 o 
  -3  10   6       92.71       94.11      2.73 o 
  -2  10   6        4.56        5.19      1.10 o 
  -1  10   6       82.36       81.21      2.83 o 
   0  10   6      870.99      775.71      8.76 o 
   1  10   6      850.91      814.73      8.25 o 
   2  10   6      440.88      409.09      4.74 o 
   3  10   6      100.28       96.01      2.38 o 
   4  10   6        4.11        4.76      0.94 o 
   5  10   6       62.66       60.35      4.18 o 
   6  10   6       18.91       21.25      2.35 o 
   7  10   6       55.60       53.42      5.35 o 
   8  10   6       22.19       26.58      4.68 o 
 -10  11   6      154.45      148.73      9.91 o 
  -9  11   6      131.19      142.93     11.17 o 
  -8  11   6       33.65       32.19      3.89 o 
  -7  11   6        8.82        6.91      2.24 o 
  -6  11   6        3.86        2.28      2.04 o 
  -5  11   6       69.86       62.97      5.18 o 
  -4  11   6       83.34       85.97      9.69 o 
  -3  11   6      421.64      418.99      8.55 o 
  -2  11   6        5.03        6.70      0.85 o 
  -1  11   6       34.76       40.60      2.31 o 
   0  11   6       30.73       25.11      1.29 o 
   1  11   6      885.14      874.45      8.79 o 
   2  11   6       87.93      108.69      2.26 o 
   3  11   6       85.28       78.15      2.24 o 
   4  11   6       62.47       65.41      2.43 o 
   5  11   6       28.67       34.90      2.55 o 
   6  11   6      126.34      132.24      4.55 o 
   7  11   6       20.32       24.65      4.24 o 
 -10  12   6       43.79       38.03      5.85 o 
  -9  12   6        1.68        9.63      2.87 o 
  -8  12   6       42.49       37.04      4.11 o 
  -7  12   6       28.47       27.79      3.52 o 
  -6  12   6        1.43       -0.39      1.88 o 
  -5  12   6       62.08       70.66      5.53 o 
  -4  12   6       41.18       44.92      2.51 o 
  -3  12   6      159.05      147.25      4.33 o 
  -2  12   6       58.02       55.32      2.03 o 
  -1  12   6      230.79      228.81      3.98 o 
   0  12   6     1273.85     1259.16     13.42 o 
   1  12   6     1468.62     1360.22     14.59 o 
   2  12   6      614.66      560.82      6.07 o 
   3  12   6        1.94        1.95      0.81 o 
   4  12   6        0.02        0.23      0.93 o 
   5  12   6       56.98       61.21      3.02 o 
   6  12   6        6.44        4.80      2.21 o 
   7  12   6       88.98      101.26      6.14 o 
 -10  13   6        2.59        4.89      5.70 o 
  -9  13   6      281.60      264.12     14.01 o 
  -8  13   6        0.67       -1.39      2.05 o 
  -7  13   6        3.77        0.71      1.98 o 
  -6  13   6       26.30       17.58      3.31 o 
  -5  13   6      106.17      120.23      6.53 o 
  -4  13   6       16.99       18.54      3.22 o 
  -3  13   6       19.73       24.13      2.08 o 
  -2  13   6      108.43      112.45      3.32 o 
  -1  13   6      503.78      520.13      7.15 o 
   0  13   6     1165.63     1170.21     12.65 o 
   1  13   6       78.77       99.09      2.40 o 
   2  13   6        3.73        2.57      0.84 o 
   3  13   6       38.61       38.02      2.41 o 
   4  13   6      129.75      129.52      3.00 o 
   5  13   6        4.79        4.93      1.44 o 
   6  13   6        6.28        6.67      1.62 o 
   7  13   6        8.71        3.04      2.61 o 
  -9  14   6       60.45       73.30      7.61 o 
  -8  14   6       28.35       27.34      3.89 o 
  -7  14   6        1.11        5.40      2.67 o 
  -6  14   6       77.91       72.73      6.10 o 
  -5  14   6        0.05        0.46      1.41 o 
  -4  14   6      195.14      193.64      5.38 o 
  -3  14   6       74.62       68.18      8.17 o 
  -2  14   6        0.92        1.22      0.81 o 
  -1  14   6       16.85       22.97      1.60 o 
   0  14   6       19.57       14.15      1.06 o 
   1  14   6      637.78      574.07      7.82 o 
   2  14   6      517.87      444.45      6.14 o 
   3  14   6        0.53        1.15      0.91 o 
   4  14   6      214.61      212.82      3.99 o 
   5  14   6        2.12        3.31      1.42 o 
   6  14   6       29.28       30.09      2.77 o 
   7  14   6        0.07       -1.22      3.85 o 
  -9  15   6        7.74        6.81      3.50 o 
  -8  15   6      143.22      144.82      7.24 o 
  -7  15   6      154.22      151.35      6.90 o 
  -6  15   6       64.39       67.42      3.10 o 
  -5  15   6        9.99       10.79      1.76 o 
  -4  15   6        0.55       -0.41      1.49 o 
  -3  15   6       83.45       71.51      4.28 o 
  -2  15   6       15.86       16.45      1.40 o 
  -1  15   6       15.43       18.12      1.48 o 
   0  15   6     2265.37     1947.55     23.09 o 
   1  15   6       49.89       57.06      2.09 o 
   2  15   6        6.79        2.47      0.98 o 
   3  15   6      158.98      149.63      3.53 o 
   4  15   6        0.08       -0.96      1.65 o 
   5  15   6      129.24      140.92      5.46 o 
   6  15   6       21.11       28.45      3.50 o 
   7  15   6        9.47       10.63      3.05 o 
  -9  16   6       22.00       24.17      4.97 o 
  -8  16   6       11.39       10.85      3.06 o 
  -7  16   6        0.57        0.46      1.45 o 
  -6  16   6      140.38      141.64      7.50 o 
  -5  16   6       72.48       86.65      3.98 o 
  -4  16   6      317.26      325.34      7.94 o 
  -3  16   6      202.02      169.00      4.50 o 
  -2  16   6        0.00       -0.81      0.81 o 
  -1  16   6       23.98       32.20      2.84 o 
   0  16   6       74.00       47.95      1.92 o 
   1  16   6        2.00        3.70      1.01 o 
   2  16   6        0.38        1.14      1.01 o 
   3  16   6        5.39        4.83      1.12 o 
   4  16   6       34.82       31.97      2.80 o 
   5  16   6        6.44        3.53      1.76 o 
   6  16   6      482.61      486.80     11.97 o 
   7  16   6       34.48       33.07      3.97 o 
  -9  17   6       53.52       68.43      5.09 o 
  -8  17   6       47.18       45.97      3.47 o 
  -7  17   6       16.61       17.39      2.39 o 
  -6  17   6        3.53        3.96      1.61 o 
  -5  17   6      826.02      833.03     16.23 o 
  -4  17   6      683.17      663.11     13.47 o 
  -3  17   6      803.15      720.27     12.11 o 
  -2  17   6      293.99      253.47      4.98 o 
  -1  17   6      318.78      280.40      5.94 o 
   0  17   6       10.26        6.29      0.92 o 
   1  17   6      210.02      198.36      4.21 o 
   2  17   6       92.31       88.78      3.06 o 
   3  17   6       45.27       46.07      2.25 o 
   4  17   6       13.82       11.90      2.12 o 
   5  17   6        6.37        7.19      2.73 o 
   6  17   6       32.06       36.73      8.41 o 
  -8  18   6       65.57       66.23      9.30 o 
  -7  18   6       69.91       68.10      3.92 o 
  -6  18   6      236.86      234.77      6.90 o 
  -5  18   6      182.46      178.71      5.25 o 
  -4  18   6        9.61        4.46      1.71 o 
  -3  18   6        7.26        5.10      1.42 o 
  -2  18   6       43.00       50.31      3.64 o 
  -1  18   6       49.80       51.95      2.66 o 
   0  18   6        5.70        7.03      1.37 o 
   1  18   6       22.78       21.58      1.66 o 
   2  18   6      132.41      140.45      4.10 o 
   3  18   6       83.89       87.27      2.86 o 
   4  18   6        0.51       -0.03      1.61 o 
   5  18   6      957.52      986.08     26.73 o 
   6  18   6       17.39       17.93      3.19 o 
  -8  19   6      117.52      124.68      9.06 o 
  -7  19   6       29.93       25.93      3.15 o 
  -6  19   6      235.65      240.47      7.80 o 
  -5  19   6       32.04       32.21      2.77 o 
  -4  19   6       11.66       12.86      2.20 o 
  -3  19   6       54.81       50.01      3.27 o 
  -2  19   6      356.61      347.99      6.95 o 
  -1  19   6       50.00       49.84      2.76 o 
   0  19   6        6.21        7.35      1.43 o 
   1  19   6      151.57      164.69      5.30 o 
   2  19   6       18.57       23.92      2.04 o 
   3  19   6      139.91      151.82      4.21 o 
   4  19   6      150.31      147.92     13.24 o 
   5  19   6      256.58      260.58      8.08 o 
   6  19   6      151.76      161.66      7.52 o 
  -8  20   6       69.67       68.13      7.99 o 
  -7  20   6       16.48       14.35      2.57 o 
  -6  20   6       69.38       74.02      4.00 o 
  -5  20   6      251.87      256.14      6.78 o 
  -4  20   6       59.55       66.99      4.65 o 
  -3  20   6      101.54       96.03      4.96 o 
  -2  20   6       20.16       17.62      1.85 o 
  -1  20   6       50.33       48.58      2.79 o 
   0  20   6       13.91       14.94      1.79 o 
   1  20   6      183.03      192.77      4.75 o 
   2  20   6        0.37       -0.42      1.15 o 
   3  20   6       51.17       55.27      3.98 o 
   4  20   6      186.95      196.41     10.46 o 
   5  20   6        1.26       -0.58      2.23 o 
   6  20   6      255.72      277.61      8.83 o 
  -8  21   6        1.15        2.90      2.11 o 
  -7  21   6       24.00       24.26      3.06 o 
  -6  21   6       17.06       19.94      2.53 o 
  -5  21   6       28.72       28.05      3.03 o 
  -4  21   6      174.45      170.15     10.80 o 
  -3  21   6       48.22       49.70      3.48 o 
  -2  21   6       99.91       88.21      3.76 o 
  -1  21   6      136.67      143.72      4.35 o 
   0  21   6       12.53       17.98      1.94 o 
   1  21   6       91.53       95.98      3.04 o 
   2  21   6        0.61        0.74      1.64 o 
   3  21   6      302.59      285.56      8.05 o 
   4  21   6      226.99      230.63     11.53 o 
   5  21   6        9.85       17.04      4.64 o 
  -7  22   6        1.53        0.55      1.99 o 
  -6  22   6       64.02       66.51      6.02 o 
  -5  22   6        2.70        1.79      2.24 o 
  -4  22   6        0.59       -1.05      1.57 o 
  -3  22   6        0.35        0.46      1.48 o 
  -2  22   6       70.43       67.75      4.98 o 
  -1  22   6      140.43      151.99      6.88 o 
   0  22   6       25.49       29.57      3.27 o 
   1  22   6       95.29      102.30      3.41 o 
   2  22   6        0.18        0.01      1.23 o 
   3  22   6       49.22       46.02      3.68 o 
   4  22   6      250.55      254.05     12.28 o 
   5  22   6        0.03       -3.16      3.16 o 
  -7  23   6       94.61      100.02      7.09 o 
  -6  23   6       92.86       89.45      6.58 o 
  -5  23   6      108.25      103.76      7.42 o 
  -4  23   6       13.53       17.40      2.57 o 
  -3  23   6        6.12        0.07      1.69 o 
  -2  23   6        0.99        1.09      1.27 o 
  -1  23   6        0.00       -1.71      1.71 o 
   0  23   6       33.32       31.51      2.51 o 
   1  23   6        2.65        0.39      1.51 o 
   2  23   6      456.40      459.76      8.59 o 
   3  23   6       37.19       47.86      4.31 o 
   4  23   6      100.06      105.03      7.86 o 
  -6  24   6       37.34       44.00      5.37 o 
  -5  24   6        5.16        6.82      3.03 o 
  -4  24   6       92.58      102.11      6.71 o 
  -3  24   6      124.56      128.73      5.36 o 
  -2  24   6      634.19      638.95     11.43 o 
  -1  24   6       80.56       84.57      3.64 o 
   0  24   6       28.31       28.23      2.50 o 
   1  24   6       16.34       15.92      2.40 o 
   2  24   6       91.83       91.73      3.65 o 
   3  24   6      148.53      157.09      8.71 o 
   4  24   6        4.41        1.31      3.49 o 
  -6  25   6       39.74       29.82      4.72 o 
  -5  25   6       94.53      103.40      7.26 o 
  -4  25   6        6.10        6.65      2.31 o 
  -3  25   6      752.70      751.27     19.03 o 
  -2  25   6       52.60       50.32      3.31 o 
  -1  25   6      231.51      246.14      7.72 o 
   0  25   6       32.00       25.81      3.18 o 
   1  25   6       11.64        7.74      2.60 o 
   2  25   6        0.79        0.04      2.38 o 
   3  25   6        5.43        0.39      2.85 o 
   4  25   6       74.60       79.04      7.45 o 
  -5  26   6        0.03       -0.57      2.33 o 
  -4  26   6       13.89       11.14      2.66 o 
  -3  26   6       31.05       28.37      3.51 o 
  -2  26   6        5.94        5.54      1.73 o 
  -1  26   6        2.11        4.44      1.75 o 
   0  26   6       56.85       61.21      6.80 o 
   1  26   6        0.01       -0.67      1.73 o 
   2  26   6        0.38        6.33      3.96 o 
   3  26   6        0.00       -1.97      2.93 o 
  -5  27   6        5.84        3.34      2.79 o 
  -4  27   6       96.08      100.88      5.85 o 
  -3  27   6       24.93       23.26      3.40 o 
  -2  27   6      225.49      226.47      6.66 o 
  -1  27   6        6.51        9.83      2.34 o 
   0  27   6       90.65       93.83      7.07 o 
   1  27   6        6.64        6.55      2.19 o 
   2  27   6        8.23        8.13      4.36 o 
  -4  28   6       97.78      102.85      5.99 o 
  -3  28   6      106.00      119.72      6.12 o 
  -2  28   6        0.46        2.22      1.73 o 
  -1  28   6       63.26       70.65      4.19 o 
   0  28   6       37.90       33.55      3.63 o 
   1  28   6      100.48       96.84      5.94 o 
  -2  29   6       41.31       43.82      3.47 o 
  -1  29   6       13.93       16.51      2.40 o 
   0  29   6      150.15      154.95      6.53 o 
 -10   1   7        7.95       10.05      2.49 o 
  -9   1   7       92.89      107.09      5.76 o 
  -8   1   7      522.19      518.59     11.50 o 
  -7   1   7        1.39        0.26      1.78 o 
  -6   1   7        1.94        2.21      1.69 o 
  -5   1   7        9.96       10.62      3.25 o 
  -4   1   7        0.59        1.54      1.05 o 
  -3   1   7     1778.71     1945.99     23.43 o 
  -2   1   7      224.16      225.61      4.16 o 
  -1   1   7      295.71      310.77      6.07 o 
   0   1   7      298.54      304.25      4.22 o 
   1   1   7       83.84       88.81      2.23 o 
   2   1   7        9.52       17.14      1.31 o 
   3   1   7      542.45      473.12      7.63 o 
   4   1   7       47.62       45.22      2.15 o 
   5   1   7      199.22      207.37      3.80 o 
   6   1   7       12.37       15.22      2.80 o 
   7   1   7       69.69       70.78      5.17 o 
   8   1   7      196.28      198.19     11.96 o 
 -10   2   7       25.64       22.46      3.10 o 
  -9   2   7       66.04       54.07      4.24 o 
  -8   2   7       68.04       73.66      4.49 o 
  -7   2   7        2.59        2.96      1.99 o 
  -6   2   7       37.60       39.13      7.09 o 
  -5   2   7      443.35      470.86     10.35 o 
  -4   2   7      141.35      137.71      3.17 o 
  -3   2   7        1.79       -0.25      0.43 o 
  -2   2   7     1345.49     1374.52     22.00 o 
  -1   2   7       63.56       64.47      1.92 o 
   0   2   7       21.34       20.83      1.06 o 
   1   2   7       91.25       83.65      2.17 o 
   2   2   7     1037.71      911.83     10.67 o 
   3   2   7        9.25       15.19      1.50 o 
   4   2   7       35.53       35.84      1.93 o 
   5   2   7        9.15       10.34      1.29 o 
   6   2   7        9.06        6.85      1.39 o 
   7   2   7       98.16      103.54      6.01 o 
   8   2   7      161.28      150.22     11.26 o 
 -10   3   7       81.99       82.87      5.85 o 
  -9   3   7       11.45       11.74      2.38 o 
  -8   3   7      845.08      853.88     16.30 o 
  -7   3   7       72.98       79.64      6.00 o 
  -6   3   7       56.35       65.23      3.13 o 
  -5   3   7      134.49      142.20      3.30 o 
  -4   3   7      363.91      348.54      6.28 o 
  -3   3   7       29.51       25.17      1.16 o 
  -2   3   7      634.92      611.42     10.76 o 
  -1   3   7      100.19      102.37      2.39 o 
   0   3   7       24.28       23.71      1.12 o 
   1   3   7       35.81       31.52      1.60 o 
   2   3   7       43.63       40.98      3.19 o 
   3   3   7       75.60       60.81      3.34 o 
   4   3   7       65.02       75.98      2.52 o 
   5   3   7        0.01       -0.91      0.91 o 
   6   3   7       26.69       29.48      2.02 o 
   7   3   7       13.81       15.22      3.05 o 
   8   3   7        0.77       -4.23      4.23 o 
 -10   4   7       68.44       59.87      9.85 o 
  -9   4   7        2.12        1.69      1.75 o 
  -8   4   7      108.38      105.59      5.04 o 
  -7   4   7       17.86       18.72      2.48 o 
  -6   4   7        2.37        2.30      0.74 o 
  -5   4   7        5.29        6.80      0.98 o 
  -4   4   7       98.82      103.63      2.93 o 
  -3   4   7        2.47        0.71      0.54 o 
  -2   4   7       57.79       53.85      3.55 o 
  -1   4   7       52.27       63.11      2.38 o 
   0   4   7        0.00        1.12      0.73 o 
   1   4   7      177.68      167.17      3.38 o 
   2   4   7      121.91       97.16      2.49 o 
   3   4   7      505.67      452.22      5.95 o 
   4   4   7       63.88       64.15      2.42 o 
   5   4   7        7.52        9.49      1.43 o 
   6   4   7       80.84       85.53      3.14 o 
   7   4   7      106.60      104.77      6.06 o 
   8   4   7       18.38       14.72      5.58 o 
 -10   5   7        0.06        1.01      3.00 o 
  -9   5   7       37.29       35.29      5.15 o 
  -8   5   7       29.23       28.40      3.03 o 
  -7   5   7       36.46       37.26      2.81 o 
  -6   5   7        0.05        1.01      1.27 o 
  -5   5   7       58.16       53.43      3.41 o 
  -4   5   7        8.33        8.12      1.16 o 
  -3   5   7       65.48       67.32      2.21 o 
  -2   5   7      207.12      231.50      4.65 o 
  -1   5   7        3.79        7.81      1.13 o 
   0   5   7      713.36      724.12      9.99 o 
   1   5   7     3503.32     3403.69     37.30 o 
   2   5   7      426.02      341.64      4.73 o 
   3   5   7       49.17       58.93      2.79 o 
   4   5   7       59.23       45.69      2.13 o 
   5   5   7       12.38       14.06      1.40 o 
   6   5   7       22.45       21.07      2.24 o 
   7   5   7       20.42       24.35      4.06 o 
   8   5   7        4.76       -1.22      4.68 o 
 -10   6   7      155.58      163.35      9.61 o 
  -9   6   7        6.81        7.09      3.20 o 
  -8   6   7        2.95        2.30      2.61 o 
  -7   6   7      155.45      158.70      5.51 o 
  -6   6   7        0.48        0.82      1.29 o 
  -5   6   7       15.19       13.79      2.53 o 
  -4   6   7       25.56       20.80      3.01 o 
  -3   6   7       71.06       73.83      2.24 o 
  -2   6   7      338.28      321.16      5.95 o 
  -1   6   7      331.62      321.82      6.95 o 
   0   6   7        1.13        0.75      1.07 o 
   1   6   7     3954.62     3661.60     47.07 o 
   2   6   7      151.57      132.17      2.67 o 
   3   6   7       39.61       28.15      1.54 o 
   4   6   7      232.21      191.99      4.39 o 
   5   6   7        9.26        9.09      1.32 o 
   6   6   7      113.15      123.80      3.74 o 
   7   6   7        2.51        2.15      2.68 o 
   8   6   7       20.11       18.47      7.82 o 
 -10   7   7      202.52      176.11     10.19 o 
  -9   7   7       43.28       39.58      5.66 o 
  -8   7   7       44.15       43.13      3.41 o 
  -7   7   7       60.57       57.50      5.31 o 
  -6   7   7        1.66        2.39      2.01 o 
  -5   7   7        0.28       -0.22      1.15 o 
  -4   7   7      498.33      521.96     19.48 o 
  -3   7   7      241.99      241.64      7.71 o 
  -2   7   7      183.65      171.76      3.07 o 
  -1   7   7       87.04       90.56      4.29 o 
   0   7   7      951.09      920.12     16.12 o 
   1   7   7     1265.61     1203.85     13.09 o 
   2   7   7       80.53       86.26      2.16 o 
   3   7   7      210.39      188.00      3.46 o 
   4   7   7       18.62       12.49      1.23 o 
   5   7   7        0.67        0.37      1.08 o 
   6   7   7      119.37      120.50      3.46 o 
   7   7   7        5.27        2.07      6.50 o 
 -10   8   7       11.93        6.00      3.37 o 
  -9   8   7        2.17        1.57      2.75 o 
  -8   8   7        3.28        3.16      4.10 o 
  -7   8   7       14.66       17.68      4.92 o 
  -6   8   7      239.51      254.92     14.02 o 
  -5   8   7        6.79        5.15      1.62 o 
  -4   8   7      509.74      521.03     11.21 o 
  -3   8   7      168.23      162.35      3.77 o 
  -2   8   7       45.82       49.22      1.67 o 
  -1   8   7     1753.02     1670.88     20.95 o 
   0   8   7      638.15      596.47      7.14 o 
   1   8   7        0.51        0.43      0.72 o 
   2   8   7       68.96       60.15      2.26 o 
   3   8   7       41.82       40.42      2.57 o 
   4   8   7        0.96        0.38      0.84 o 
   5   8   7        9.74        8.55      1.17 o 
   6   8   7        2.26        1.14      1.51 o 
   7   8   7       15.54       20.68      4.28 o 
 -10   9   7        3.40        3.51      5.08 o 
  -9   9   7        1.78        2.08      2.67 o 
  -8   9   7        6.09        3.84      4.31 o 
  -7   9   7       76.87       72.01      6.01 o 
  -6   9   7       84.44       81.02      5.75 o 
  -5   9   7       76.96       82.66      5.12 o 
  -4   9   7      371.79      394.52      9.27 o 
  -3   9   7      422.43      392.06      7.02 o 
  -2   9   7      266.06      252.77      4.36 o 
  -1   9   7      790.98      755.17     14.77 o 
   0   9   7      180.48      161.66      2.91 o 
   1   9   7        0.12       -0.01      0.68 o 
   2   9   7        3.12        2.93      0.87 o 
   3   9   7      454.57      426.85      6.42 o 
   4   9   7       95.28       93.47      2.60 o 
   5   9   7        1.19        0.11      1.49 o 
   6   9   7        7.83        9.53      1.98 o 
   7   9   7       72.73       81.55      5.43 o 
 -10  10   7        5.57        8.58      3.77 o 
  -9  10   7        1.86        5.28      2.85 o 
  -8  10   7        0.62        1.92      2.04 o 
  -7  10   7       39.78       39.70      4.72 o 
  -6  10   7        4.33        6.32      2.44 o 
  -5  10   7        9.32        7.92      2.42 o 
  -4  10   7        8.73       10.70      2.49 o 
  -3  10   7      158.15      160.78      3.93 o 
  -2  10   7     1446.59     1446.45     16.40 o 
  -1  10   7      428.48      409.38      5.94 o 
   0  10   7      406.79      394.05      5.25 o 
   1  10   7      508.31      473.79      6.29 o 
   2  10   7      235.50      244.16      4.18 o 
   3  10   7        5.07        6.92      1.46 o 
   4  10   7        1.74        3.33      1.37 o 
   5  10   7      320.34      365.43      9.52 o 
   6  10   7        2.20        1.87      1.96 o 
   7  10   7      137.76      164.53      6.93 o 
 -10  11   7       42.66       50.69      6.67 o 
  -9  11   7        4.35        6.61      2.69 o 
  -8  11   7       27.03       27.60      3.61 o 
  -7  11   7        6.50        8.83      2.89 o 
  -6  11   7      120.55      128.42      6.89 o 
  -5  11   7      109.92      120.42      6.38 o 
  -4  11   7       77.72       70.56      5.07 o 
  -3  11   7        9.10        8.83      1.43 o 
  -2  11   7     1123.99     1110.19     13.06 o 
  -1  11   7      405.13      409.37      6.92 o 
   0  11   7       39.41       38.31      1.72 o 
   1  11   7      116.72       99.99      2.47 o 
   2  11   7       89.93       85.52      2.41 o 
   3  11   7       33.64       33.93      2.02 o 
   4  11   7       96.92       83.27      2.79 o 
   5  11   7      220.20      243.86      6.75 o 
   6  11   7        9.23        8.08      2.24 o 
   7  11   7       12.15        9.61      6.85 o 
 -10  12   7       54.85       53.79      6.95 o 
  -9  12   7        7.65        9.45      2.95 o 
  -8  12   7        4.38        3.92      2.41 o 
  -7  12   7       21.67       20.56      3.73 o 
  -6  12   7      100.93      100.17     10.53 o 
  -5  12   7       21.86       22.30      5.14 o 
  -4  12   7        7.06        9.94      2.20 o 
  -3  12   7       93.80       90.13      3.46 o 
  -2  12   7      143.55      133.83      3.18 o 
  -1  12   7       92.87       86.14      2.77 o 
   0  12   7     1194.93     1044.37     11.51 o 
   1  12   7       76.02       84.45      2.33 o 
   2  12   7        0.04       -0.57      0.75 o 
   3  12   7        0.65        0.98      0.96 o 
   4  12   7      103.64      114.69      3.23 o 
   5  12   7      320.17      352.99      8.69 o 
   6  12   7       16.94       15.68      3.07 o 
   7  12   7        8.63        6.12      2.77 o 
  -9  13   7       13.89        8.59      5.29 o 
  -8  13   7        9.62       10.88      2.98 o 
  -7  13   7       14.79       13.47      3.87 o 
  -6  13   7      256.54      260.59     10.47 o 
  -5  13   7        9.40       14.47      2.33 o 
  -4  13   7       11.65       14.76      1.77 o 
  -3  13   7        4.11        3.62      1.32 o 
  -2  13   7      193.54      180.46      3.78 o 
  -1  13   7      156.05      151.48      3.28 o 
   0  13   7      101.37       70.95      1.91 o 
   1  13   7      912.79      822.59      9.77 o 
   2  13   7      104.99      105.52      2.92 o 
   3  13   7       56.43       64.31      2.80 o 
   4  13   7       48.33       47.68      2.25 o 
   5  13   7      288.78      322.15      8.01 o 
   6  13   7        5.69       -1.08      3.10 o 
   7  13   7        0.07       -2.62      2.62 o 
  -9  14   7       22.39       19.75      6.45 o 
  -8  14   7      146.77      147.78      7.54 o 
  -7  14   7        0.30        1.44      2.01 o 
  -6  14   7       99.16       94.64     12.25 o 
  -5  14   7      106.63       95.25      8.67 o 
  -4  14   7       98.88       90.36      3.71 o 
  -3  14   7       53.58       57.82      4.87 o 
  -2  14   7       97.35       82.09      2.55 o 
  -1  14   7       14.99        7.74      1.17 o 
   0  14   7        1.19        0.09      0.65 o 
   1  14   7       29.67       34.37      1.83 o 
   2  14   7       49.84       46.81      2.45 o 
   3  14   7      203.91      200.89      5.35 o 
   4  14   7       43.11       47.96      2.26 o 
   5  14   7       12.71       13.95      2.36 o 
   6  14   7        7.26        9.30      2.86 o 
  -9  15   7       30.52       29.77      5.42 o 
  -8  15   7        0.55        0.79      2.66 o 
  -7  15   7        2.34        3.77      2.42 o 
  -6  15   7      277.77      278.88     10.42 o 
  -5  15   7      362.71      328.11      7.92 o 
  -4  15   7        2.12        3.00      1.44 o 
  -3  15   7       28.00       32.70      2.61 o 
  -2  15   7       65.42       70.35      2.45 o 
  -1  15   7      173.27      150.15      3.66 o 
   0  15   7      263.55      276.16      5.91 o 
   1  15   7       55.37       51.32      2.22 o 
   2  15   7       16.41       12.84      1.58 o 
   3  15   7       42.27       46.67      2.54 o 
   4  15   7        5.22        4.10      1.29 o 
   5  15   7       26.51       24.80      2.82 o 
   6  15   7      186.21      179.14      9.14 o 
  -9  16   7       37.36       34.37      5.72 o 
  -8  16   7        9.37        9.86      2.98 o 
  -7  16   7       58.70       59.83      3.25 o 
  -6  16   7      181.07      169.05      5.40 o 
  -5  16   7       34.62       31.54      3.12 o 
  -4  16   7       15.48       16.62      2.14 o 
  -3  16   7       47.59       42.89      5.35 o 
  -2  16   7        2.76        2.95      0.99 o 
  -1  16   7      110.03       97.62      3.04 o 
   0  16   7        2.18        5.58      1.37 o 
   1  16   7       10.39       11.45      1.30 o 
   2  16   7       24.06       20.11      1.82 o 
   3  16   7       26.56       23.30      2.03 o 
   4  16   7       34.94       34.17      5.25 o 
   5  16   7      455.95      451.73     19.01 o 
   6  16   7       82.16       86.70      7.11 o 
  -9  17   7        2.60        3.27      3.26 o 
  -8  17   7        0.04       -0.98      2.72 o 
  -7  17   7        2.39        0.98      1.55 o 
  -6  17   7      172.33      175.08      8.39 o 
  -5  17   7       63.51       55.39      3.53 o 
  -4  17   7        4.79        5.48      1.73 o 
  -3  17   7       33.06       32.29      2.81 o 
  -2  17   7       62.17       55.94      2.42 o 
  -1  17   7       12.02        7.83      1.37 o 
   0  17   7        9.90        8.78      1.49 o 
   1  17   7        0.09        0.53      0.95 o 
   2  17   7       13.93       13.06      1.62 o 
   3  17   7       13.63       13.98      1.70 o 
   4  17   7       30.60       30.21      3.47 o 
   5  17   7       62.61       66.84      6.06 o 
   6  17   7        1.70        1.07      3.19 o 
  -8  18   7       16.46       15.08      2.54 o 
  -7  18   7       66.95       64.92      3.61 o 
  -6  18   7      335.21      352.95      8.19 o 
  -5  18   7        7.35        8.63      3.86 o 
  -4  18   7       49.04       45.46      3.34 o 
  -3  18   7       22.44       21.88      2.31 o 
  -2  18   7       48.48       41.32      2.44 o 
  -1  18   7      287.26      283.64      6.21 o 
   0  18   7        5.63        2.27      1.26 o 
   1  18   7       52.38       45.46      2.24 o 
   2  18   7        6.60        4.47      1.42 o 
   3  18   7        7.12        6.75      1.46 o 
   4  18   7      535.45      526.96     12.95 o 
   5  18   7      215.53      225.50      9.63 o 
   6  18   7        1.80        0.82      3.23 o 
  -8  19   7       25.39       26.55      3.16 o 
  -7  19   7      174.96      170.20      5.57 o 
  -6  19   7      457.13      442.95      9.68 o 
  -5  19   7      115.13      107.62      4.83 o 
  -4  19   7        1.25        1.78      1.61 o 
  -3  19   7       84.05       73.70      3.88 o 
  -2  19   7      165.56      137.30      4.04 o 
  -1  19   7        0.61        0.17      1.91 o 
   0  19   7       78.23       78.04      3.80 o 
   1  19   7        1.85        0.44      1.00 o 
   2  19   7        8.85        7.56      1.72 o 
   3  19   7      160.09      164.36      4.57 o 
   4  19   7      179.11      200.45      7.41 o 
   5  19   7       16.08       17.86      4.02 o 
  -8  20   7        3.19        2.96      2.16 o 
  -7  20   7      142.93      146.00      5.88 o 
  -6  20   7      136.41      137.16      5.06 o 
  -5  20   7        6.43        9.52      2.19 o 
  -4  20   7        0.16       -0.86      2.60 o 
  -3  20   7        5.68        2.84      1.60 o 
  -2  20   7       28.75       25.07      2.12 o 
  -1  20   7       20.15       23.03      2.11 o 
   0  20   7      157.41      169.47      4.82 o 
   1  20   7        7.86        6.53      2.07 o 
   2  20   7        1.76        2.32      1.30 o 
   3  20   7       76.59       79.82      3.37 o 
   4  20   7        4.65        9.33      3.72 o 
   5  20   7        7.52        5.11      3.40 o 
  -7  21   7       42.84       42.05      3.89 o 
  -6  21   7        0.30       -0.19      1.72 o 
  -5  21   7       63.41       69.15      4.30 o 
  -4  21   7        5.48        5.25      2.77 o 
  -3  21   7       41.70       38.87      3.44 o 
  -2  21   7       12.73       11.35      1.70 o 
  -1  21   7        1.59        1.12      1.69 o 
   0  21   7       11.48       11.04      1.80 o 
   1  21   7       41.27       47.85      3.34 o 
   2  21   7      389.38      403.48      7.93 o 
   3  21   7      823.79      870.18     15.79 o 
   4  21   7      108.64       98.61      7.73 o 
  -7  22   7       78.87       83.30      4.98 o 
  -6  22   7       14.24        9.80      3.10 o 
  -5  22   7       90.61      101.97      6.33 o 
  -4  22   7      177.94      166.93      7.31 o 
  -3  22   7      285.97      280.68      8.44 o 
  -2  22   7        7.75        9.87      1.71 o 
  -1  22   7       41.50       45.10      2.93 o 
   0  22   7       11.48       10.32      1.77 o 
   1  22   7        6.74       12.25      2.21 o 
   2  22   7      136.23      133.37      6.37 o 
   3  22   7       29.67       22.66      3.36 o 
   4  22   7      233.52      241.52     11.89 o 
  -7  23   7       26.33       28.27      4.41 o 
  -6  23   7       24.10       22.53      4.07 o 
  -5  23   7       56.98       56.29      5.66 o 
  -4  23   7        2.11        2.71      2.20 o 
  -3  23   7       29.65       29.26      3.03 o 
  -2  23   7       32.98       37.49      2.69 o 
  -1  23   7       88.74       98.06      3.89 o 
   0  23   7      272.30      297.47      8.15 o 
   1  23   7        0.29       -1.26      1.61 o 
   2  23   7      203.82      204.10      5.62 o 
   3  23   7       38.34       43.49      4.17 o 
   4  23   7        0.10       -3.09      3.23 o 
  -6  24   7        1.11        2.08      2.69 o 
  -5  24   7        0.94        1.66      2.52 o 
  -4  24   7      108.82      110.12      5.55 o 
  -3  24   7       23.88       21.89      3.18 o 
  -2  24   7      168.88      163.42      4.92 o 
  -1  24   7      132.20      135.21      5.91 o 
   0  24   7        0.74        0.89      1.39 o 
   1  24   7       74.44       75.31      4.75 o 
   2  24   7      300.17      297.57     14.18 o 
   3  24   7        4.74        3.24      4.76 o 
  -5  25   7       28.83       29.25      4.61 o 
  -4  25   7       44.86       45.39      5.50 o 
  -3  25   7       48.82       55.34      4.60 o 
  -2  25   7      273.03      284.73      7.37 o 
  -1  25   7       73.49       83.45      7.66 o 
   0  25   7       50.73       51.69      5.01 o 
   1  25   7        4.99        3.36      2.43 o 
   2  25   7       33.27       29.82      3.43 o 
   3  25   7       10.83       21.70      5.94 o 
  -5  26   7      190.13      209.20     10.60 o 
  -4  26   7      428.34      447.99     15.87 o 
  -3  26   7       27.35       29.19      4.27 o 
  -2  26   7      298.74      338.80      8.31 o 
  -1  26   7      241.49      250.10     12.81 o 
   0  26   7      110.29      108.51      5.51 o 
   1  26   7        1.54        2.68      4.33 o 
   2  26   7       52.56       52.62      7.14 o 
  -4  27   7        8.12        6.64      3.18 o 
  -3  27   7      110.69      117.16      6.08 o 
  -2  27   7      251.48      270.98     10.51 o 
  -1  27   7      247.35      269.70      7.49 o 
   0  27   7        8.53        9.92      4.22 o 
   1  27   7       25.48       20.53      3.08 o 
  -3  28   7      104.77      118.42      6.18 o 
  -2  28   7       24.15       22.74      2.63 o 
  -1  28   7       18.99       25.10      2.79 o 
   0  28   7        1.04        1.58      2.06 o 
 -10   0   8       19.82       20.43      4.44 o 
  -9   0   8        4.32        6.95      3.03 o 
  -8   0   8      318.55      303.42     16.22 o 
  -7   0   8       53.07       49.42      6.91 o 
  -6   0   8      171.85      158.71     10.23 o 
  -5   0   8      468.43      480.95     19.28 o 
  -4   0   8      425.85      420.42      9.56 o 
  -3   0   8       70.11       76.47      3.83 o 
  -2   0   8       86.84       88.52      6.52 o 
  -1   0   8      428.69      406.59     13.27 o 
   0   0   8       15.54       17.32      1.75 o 
   1   0   8       14.90        3.40      1.05 o 
   2   0   8        9.64       16.30      2.07 o 
   3   0   8       64.88       64.93      3.81 o 
   4   0   8      461.87      451.18     10.85 o 
   5   0   8       20.27       21.90      3.53 o 
   6   0   8      111.60      109.73      9.52 o 
   7   0   8        3.62       -4.57      6.22 o 
 -10   1   8       13.88       14.82      2.86 o 
  -9   1   8       55.10       62.25      4.52 o 
  -8   1   8       53.06       62.64      5.75 o 
  -7   1   8      252.85      258.83     10.01 o 
  -6   1   8        0.10        0.33      1.57 o 
  -5   1   8      429.20      435.17     16.04 o 
  -4   1   8       65.71       63.64      3.47 o 
  -3   1   8      850.68      873.44     14.34 o 
  -2   1   8       50.78       48.89      3.73 o 
  -1   1   8      653.61      630.73      9.28 o 
   0   1   8      452.39      394.52      5.98 o 
   1   1   8      390.40      386.90      6.19 o 
   2   1   8       52.58       59.92      2.42 o 
   3   1   8       35.43       36.55      2.19 o 
   4   1   8       19.92       19.54      1.62 o 
   5   1   8      119.00      129.77      3.10 o 
   6   1   8      461.90      486.06      7.59 o 
   7   1   8        0.44        1.89      4.62 o 
 -10   2   8        8.07        7.23      2.42 o 
  -9   2   8       32.72       30.32      3.32 o 
  -8   2   8       43.72       44.53      4.93 o 
  -7   2   8        6.28        7.30      2.40 o 
  -6   2   8       16.63       14.27      2.79 o 
  -5   2   8      226.49      225.08      7.57 o 
  -4   2   8      114.54      108.89      3.45 o 
  -3   2   8      266.73      306.25      6.95 o 
  -2   2   8       13.58       15.00      2.65 o 
  -1   2   8      460.14      452.46      7.13 o 
   0   2   8       53.87       32.84      1.43 o 
   1   2   8      513.05      460.98      7.28 o 
   2   2   8      100.29       98.89      4.06 o 
   3   2   8       11.01       12.60      1.56 o 
   4   2   8       22.41       25.42      1.79 o 
   5   2   8       67.37       67.52      2.44 o 
   6   2   8       43.76       49.10      2.58 o 
   7   2   8       50.39       61.72      7.87 o 
 -10   3   8       83.67       71.68      6.07 o 
  -9   3   8       29.65       28.20      3.28 o 
  -8   3   8        7.54        6.24      4.64 o 
  -7   3   8       15.93       20.40      1.67 o 
  -6   3   8        0.14        0.62      1.51 o 
  -5   3   8      115.19      123.36      3.72 o 
  -4   3   8        0.72        0.94      0.81 o 
  -3   3   8      181.88      192.37      4.01 o 
  -2   3   8       72.60       75.33      3.59 o 
  -1   3   8      176.58      177.59      3.13 o 
   0   3   8       20.72       33.09      1.69 o 
   1   3   8     1637.48     1576.02     18.22 o 
   2   3   8      227.80      166.41      3.72 o 
   3   3   8       18.64       18.98      1.70 o 
   4   3   8       20.58       15.85      1.51 o 
   5   3   8        3.98        2.26      1.17 o 
   6   3   8       17.39       17.63      1.87 o 
   7   3   8        1.57       -0.88      4.92 o 
 -10   4   8      226.46      195.34     19.23 o 
  -9   4   8       96.11       88.36      5.40 o 
  -8   4   8       14.22       16.03      3.25 o 
  -7   4   8        1.76       -0.08      2.41 o 
  -6   4   8       35.03       37.30      2.68 o 
  -5   4   8       70.75       74.44      3.05 o 
  -4   4   8        6.35        8.14      1.90 o 
  -3   4   8        5.74        6.51      0.91 o 
  -2   4   8      380.29      368.40      9.47 o 
  -1   4   8       76.16       62.28      2.33 o 
   0   4   8      475.16      461.96      6.40 o 
   1   4   8     2558.61     2396.16     27.71 o 
   2   4   8      526.84      415.61      6.54 o 
   3   4   8      149.33      140.30      5.48 o 
   4   4   8       18.61       12.55      1.52 o 
   5   4   8        0.33        0.78      1.08 o 
   6   4   8       44.12       46.58      2.88 o 
   7   4   8        0.49       -2.36      4.23 o 
 -10   5   8      251.92      227.69     11.53 o 
  -9   5   8      151.34      144.60     30.17 o 
  -8   5   8      198.21      203.30      9.02 o 
  -7   5   8       55.49       59.33      5.41 o 
  -6   5   8       68.86       73.78      5.82 o 
  -5   5   8       81.54       76.36      3.14 o 
  -4   5   8       40.05       38.34      2.70 o 
  -3   5   8       23.19       24.33      1.38 o 
  -2   5   8       62.00       55.62      2.01 o 
  -1   5   8       19.53       18.95      1.32 o 
   0   5   8        1.46        0.92      0.76 o 
   1   5   8      363.21      367.43      7.22 o 
   2   5   8        2.50       -0.72      0.72 o 
   3   5   8       10.21        4.45      1.14 o 
   4   5   8      449.83      438.04      7.25 o 
   5   5   8       25.83       23.88      1.98 o 
   6   5   8       56.24       61.34      5.63 o 
   7   5   8       11.52       10.67      3.54 o 
 -10   6   8       98.01       99.57      8.76 o 
  -9   6   8        0.26       -1.59      2.23 o 
  -8   6   8      120.92      124.18     10.68 o 
  -7   6   8      156.42      164.82      7.70 o 
  -6   6   8       25.25       23.58      4.21 o 
  -5   6   8        0.29       -1.10      1.30 o 
  -4   6   8       32.70       33.19      2.98 o 
  -3   6   8      129.46      127.36      3.33 o 
  -2   6   8      745.49      721.31     11.51 o 
  -1   6   8       27.30       24.08      1.51 o 
   0   6   8      534.70      546.18      7.31 o 
   1   6   8      429.99      409.54      6.22 o 
   2   6   8       31.69       30.82      1.69 o 
   3   6   8      278.72      241.17      4.84 o 
   4   6   8      128.62      122.19      3.52 o 
   5   6   8        6.65        5.80      1.35 o 
   6   6   8        5.41        3.88      1.63 o 
   7   6   8      103.50       98.01      6.69 o 
 -10   7   8        6.06        5.06      3.18 o 
  -9   7   8        2.14        1.57      2.84 o 
  -8   7   8        0.14        3.44      3.50 o 
  -7   7   8      235.72      261.54     14.97 o 
  -6   7   8        5.58        7.88      2.37 o 
  -5   7   8       14.81       14.68      2.56 o 
  -4   7   8      667.31      675.53     10.79 o 
  -3   7   8       37.34       32.84      2.49 o 
  -2   7   8       17.01       14.52      1.67 o 
  -1   7   8      228.98      232.21      4.39 o 
   0   7   8        0.08       -0.46      0.70 o 
   1   7   8      110.48      126.06      2.78 o 
   2   7   8       10.67        6.61      1.06 o 
   3   7   8      208.88      189.98      4.23 o 
   4   7   8       74.51       79.76      3.04 o 
   5   7   8        9.67       12.92      1.57 o 
   6   7   8       10.97       10.52      1.85 o 
   7   7   8        6.49       10.16      4.24 o 
 -10   8   8        1.61        0.67      3.16 o 
  -9   8   8        2.01        5.08      3.13 o 
  -8   8   8       21.53       29.37      6.09 o 
  -7   8   8        4.54        2.07      3.06 o 
  -6   8   8        0.42        1.08      1.85 o 
  -5   8   8      102.67      105.16      4.52 o 
  -4   8   8      620.60      622.99     10.19 o 
  -3   8   8      938.87      944.37     14.55 o 
  -2   8   8      653.44      632.23      8.74 o 
  -1   8   8     1546.09     1464.41     16.87 o 
   0   8   8        2.89        2.86      0.76 o 
   1   8   8      192.00      176.39      3.38 o 
   2   8   8       26.30       32.37      1.75 o 
   3   8   8       19.70       26.53      1.90 o 
   4   8   8       11.58       17.54      1.95 o 
   5   8   8        8.94        5.77      1.39 o 
   6   8   8       56.14       52.00      4.21 o 
   7   8   8       82.60       85.22      9.72 o 
 -10   9   8        3.15        1.84      3.32 o 
  -9   9   8        1.06        2.15      2.92 o 
  -8   9   8       14.89       17.08      5.05 o 
  -7   9   8       51.09       48.50      7.35 o 
  -6   9   8       44.63       39.30      4.43 o 
  -5   9   8       48.14       50.35      6.67 o 
  -4   9   8       12.06       12.78      1.28 o 
  -3   9   8       57.93       55.71      3.17 o 
  -2   9   8      614.67      606.31      8.60 o 
  -1   9   8      102.58      105.39      2.61 o 
   0   9   8        0.18       -0.36      0.63 o 
   1   9   8      204.45      195.20      3.59 o 
   2   9   8      139.52      122.94      2.95 o 
   3   9   8       43.04       42.92      2.30 o 
   4   9   8       81.19       74.86      2.91 o 
   5   9   8      175.20      188.68      4.36 o 
   6   9   8       52.74       49.20      4.63 o 
   7   9   8      200.39      202.14     10.08 o 
 -10  10   8       38.64       35.37      8.18 o 
  -9  10   8        0.27        1.03      2.96 o 
  -8  10   8        0.73        2.28      2.69 o 
  -7  10   8        2.97        2.95      2.97 o 
  -6  10   8      212.08      209.38      8.98 o 
  -5  10   8      214.87      214.10      8.66 o 
  -4  10   8        0.05        1.27      1.04 o 
  -3  10   8      332.97      318.82      6.36 o 
  -2  10   8     1342.85     1278.81     16.41 o 
  -1  10   8     1102.09     1067.11     12.94 o 
   0  10   8      212.63      215.30      3.52 o 
   1  10   8       90.15       84.19      2.37 o 
   2  10   8       29.02       27.91      1.84 o 
   3  10   8       34.54       34.61      2.95 o 
   4  10   8       34.23       32.58      2.18 o 
   5  10   8       23.96       24.95      3.40 o 
   6  10   8      146.09      150.88      8.59 o 
   7  10   8        5.64        3.56      3.74 o 
 -10  11   8        0.29       -1.71      4.89 o 
  -9  11   8        1.81        5.32      4.43 o 
  -8  11   8       20.20       19.22      4.19 o 
  -7  11   8       31.59       33.88      5.73 o 
  -6  11   8       90.98      101.36     10.72 o 
  -5  11   8      122.29      119.75      8.07 o 
  -4  11   8       32.92       33.49      2.28 o 
  -3  11   8       40.81       33.18      2.09 o 
  -2  11   8        6.61        6.71      1.01 o 
  -1  11   8      793.04      770.72      9.94 o 
   0  11   8       47.67       51.75      1.69 o 
   1  11   8        3.38        3.98      0.95 o 
   2  11   8       29.79       29.85      1.91 o 
   3  11   8      107.75      116.66      3.91 o 
   4  11   8      157.46      161.60      4.71 o 
   5  11   8        7.01        6.65      2.44 o 
   6  11   8        1.49       -5.28      5.28 o 
  -9  12   8       34.29       28.52      8.74 o 
  -8  12   8        5.83        1.09      2.48 o 
  -7  12   8        0.44       -0.06      3.43 o 
  -6  12   8       57.72       54.21      5.43 o 
  -5  12   8       11.88       10.93      1.53 o 
  -4  12   8       48.29       48.39      2.78 o 
  -3  12   8      231.40      231.06      6.06 o 
  -2  12   8      717.66      676.73      9.75 o 
  -1  12   8      765.00      754.85      9.88 o 
   0  12   8      673.43      645.49      8.93 o 
   1  12   8        1.08        1.75      1.08 o 
   2  12   8       72.03       74.59      3.19 o 
   3  12   8      287.49      281.93      5.87 o 
   4  12   8       36.96       43.15      2.59 o 
   5  12   8      152.52      167.43      7.10 o 
   6  12   8       36.32       30.62      4.84 o 
  -9  13   8        0.09       -2.03      2.51 o 
  -8  13   8      112.03      107.58      8.85 o 
  -7  13   8        0.06        1.29      2.49 o 
  -6  13   8        1.49        1.71      2.55 o 
  -5  13   8        2.74        2.66      1.34 o 
  -4  13   8       89.62       83.13      3.65 o 
  -3  13   8      285.29      288.06      7.13 o 
  -2  13   8       50.62       52.26      2.12 o 
  -1  13   8       24.22       29.15      1.73 o 
   0  13   8        0.95       -0.51      0.82 o 
   1  13   8       11.37       12.52      1.23 o 
   2  13   8       36.44       36.88      2.30 o 
   3  13   8       50.70       55.80      3.22 o 
   4  13   8       25.25       26.57      2.15 o 
   5  13   8        3.65        1.33      2.33 o 
   6  13   8       22.82       18.60      4.42 o 
  -9  14   8        4.62        8.90      3.98 o 
  -8  14   8       10.54       12.22      3.86 o 
  -7  14   8        2.59        4.63      2.78 o 
  -6  14   8       82.65       80.89      3.54 o 
  -5  14   8      137.94      133.03      4.55 o 
  -4  14   8       39.24       41.48      3.46 o 
  -3  14   8       42.31       41.63      2.92 o 
  -2  14   8       34.36       28.69      1.79 o 
  -1  14   8      289.36      263.33      5.15 o 
   0  14   8      135.53      111.90      3.61 o 
   1  14   8        0.01       -0.68      0.82 o 
   2  14   8      612.72      604.72      9.58 o 
   3  14   8        0.02       -1.12      1.12 o 
   4  14   8       53.08       57.64      2.80 o 
   5  14   8        5.10        6.52      2.58 o 
   6  14   8        1.18       -2.89      2.89 o 
  -9  15   8       77.13       86.88      8.46 o 
  -8  15   8       89.71       83.04      6.40 o 
  -7  15   8       40.50       41.75      5.44 o 
  -6  15   8        5.94        5.82      1.93 o 
  -5  15   8       59.30       66.21      3.49 o 
  -4  15   8       37.30       39.19      3.81 o 
  -3  15   8       14.40       14.56      2.98 o 
  -2  15   8     1150.89     1057.69     14.26 o 
  -1  15   8       11.98       16.49      1.56 o 
   0  15   8       41.21       36.43      2.18 o 
   1  15   8        0.29       -0.21      0.85 o 
   2  15   8        3.61        3.16      1.24 o 
   3  15   8      536.55      569.75     11.46 o 
   4  15   8       23.66       26.98      2.13 o 
   5  15   8        3.62       -0.74      4.03 o 
   6  15   8       26.95       27.17      4.94 o 
  -9  16   8        2.67       -2.51      3.02 o 
  -8  16   8       67.11       69.32      7.28 o 
  -7  16   8        2.73        2.35      2.47 o 
  -6  16   8       97.22       97.24      4.34 o 
  -5  16   8      143.67      151.86     14.61 o 
  -4  16   8       29.04       35.19      5.28 o 
  -3  16   8        3.25        3.56      1.60 o 
  -2  16   8      129.68      116.98      3.26 o 
  -1  16   8       98.12       86.19      3.47 o 
   0  16   8       12.66       11.07      1.57 o 
   1  16   8      111.16      112.59      3.00 o 
   2  16   8        0.94       -0.55      1.33 o 
   3  16   8        5.64        6.42      1.53 o 
   4  16   8      160.01      155.59      4.91 o 
   5  16   8       11.26        7.60      3.49 o 
  -8  17   8        4.13        4.36      3.24 o 
  -7  17   8      262.31      258.91      6.75 o 
  -6  17   8      119.51      114.92     10.27 o 
  -5  17   8      281.19      258.42      7.29 o 
  -4  17   8      346.63      331.09     10.72 o 
  -3  17   8      111.39      101.00     12.32 o 
  -2  17   8       11.98       16.47      2.49 o 
  -1  17   8       79.57       82.49      3.23 o 
   0  17   8       74.18       76.74      3.20 o 
   1  17   8        2.47        0.33      0.98 o 
   2  17   8        2.05        0.85      1.44 o 
   3  17   8        5.87        4.46      1.45 o 
   4  17   8       22.07       24.59      2.89 o 
   5  17   8       13.57       11.51      3.82 o 
  -8  18   8       39.22       40.41      3.39 o 
  -7  18   8       34.57       38.55      4.46 o 
  -6  18   8        0.16       -0.21      1.68 o 
  -5  18   8        6.84        5.24      2.08 o 
  -4  18   8        3.02        2.67      1.70 o 
  -3  18   8       15.62       17.65      2.34 o 
  -2  18   8        8.48        4.98      1.71 o 
  -1  18   8       18.35       20.32      1.96 o 
   0  18   8       41.16       50.09      2.95 o 
   1  18   8      216.33      224.76      4.60 o 
   2  18   8       12.78       13.53      1.84 o 
   3  18   8      511.65      517.69      8.92 o 
   4  18   8        0.28       -2.81      2.81 o 
   5  18   8        9.94        7.94      3.42 o 
  -8  19   8       58.95       60.57      4.10 o 
  -7  19   8        8.01       10.61      2.30 o 
  -6  19   8       19.26       22.26      3.11 o 
  -5  19   8      104.58       97.74      4.85 o 
  -4  19   8      187.76      183.05      7.79 o 
  -3  19   8       12.38        8.36      4.70 o 
  -2  19   8       13.27       13.88      1.68 o 
  -1  19   8      204.23      214.33      5.45 o 
   0  19   8      123.66      134.44      4.33 o 
   1  19   8      314.76      330.73     10.66 o 
   2  19   8      210.58      210.30      9.15 o 
   3  19   8      209.03      215.23      5.96 o 
   4  19   8      181.16      172.08      6.66 o 
   5  19   8        1.39       -2.71      2.71 o 
  -7  20   8       30.32       33.37      3.28 o 
  -6  20   8       27.86       31.15      3.60 o 
  -5  20   8      250.04      243.84     10.87 o 
  -4  20   8        1.10        0.24      1.97 o 
  -3  20   8        0.27       -1.14      1.48 o 
  -2  20   8       96.28       96.36      3.54 o 
  -1  20   8       92.28      105.69      4.39 o 
   0  20   8       41.95       39.76      2.83 o 
   1  20   8       98.47       98.81      5.50 o 
   2  20   8      366.31      375.30      7.62 o 
   3  20   8       69.78       68.70      3.47 o 
   4  20   8      120.78      111.84      8.59 o 
  -7  21   8       67.40       63.95      4.28 o 
  -6  21   8       75.94       74.28      4.48 o 
  -5  21   8       25.33       24.37      3.41 o 
  -4  21   8       37.96       33.71      3.76 o 
  -3  21   8       48.43       48.46      3.60 o 
  -2  21   8        5.04        4.28      1.56 o 
  -1  21   8        3.80        3.04      1.71 o 
   0  21   8        2.05        3.71      1.46 o 
   1  21   8      434.10      404.27      9.94 o 
   2  21   8      290.26      304.37      6.58 o 
   3  21   8       31.59       31.38      2.59 o 
   4  21   8       30.81       32.56      4.10 o 
  -7  22   8        0.45        2.48      2.08 o 
  -6  22   8       34.63       38.34      4.66 o 
  -5  22   8        0.04        0.52      2.26 o 
  -4  22   8       16.04       21.57      3.35 o 
  -3  22   8       89.60       90.11      4.64 o 
  -2  22   8       45.41       50.28      3.01 o 
  -1  22   8      107.82      110.23      4.10 o 
   0  22   8       15.27       17.57      2.53 o 
   1  22   8      129.90      137.00      8.36 o 
   2  22   8      107.06      117.44      5.55 o 
   3  22   8        6.54        2.93      2.44 o 
  -6  23   8       41.21       35.70      4.51 o 
  -5  23   8       28.42       18.01      3.64 o 
  -4  23   8       49.81       51.36      9.60 o 
  -3  23   8       17.79       12.71      2.44 o 
  -2  23   8        7.04        5.28      1.61 o 
  -1  23   8       29.39       29.62      3.22 o 
   0  23   8      434.21      437.12     11.13 o 
   1  23   8      197.71      206.86     10.31 o 
   2  23   8        7.14        6.83      2.27 o 
   3  23   8        0.49       -2.22      2.22 o 
  -6  24   8      137.27      141.14      8.13 o 
  -5  24   8       33.63       44.15      5.25 o 
  -4  24   8      662.63      662.93     22.31 o 
  -3  24   8       80.32       92.52      9.39 o 
  -2  24   8       33.25       33.99      2.81 o 
  -1  24   8        0.19       -0.67      1.44 o 
   0  24   8      126.05      134.13      5.08 o 
   1  24   8      120.85      114.36      9.42 o 
   2  24   8        4.23        4.38      3.80 o 
  -5  25   8      321.05      319.37     13.44 o 
  -4  25   8       29.82       25.29      4.20 o 
  -3  25   8      131.30      136.48      6.42 o 
  -2  25   8        0.60        3.49      1.73 o 
  -1  25   8       25.41       25.59      2.71 o 
   0  25   8       32.34       28.12      3.41 o 
   1  25   8       26.78       35.85      3.76 o 
   2  25   8        3.73        6.79      2.27 o 
  -4  26   8       37.77       32.39      3.82 o 
  -3  26   8        5.72        4.37      2.57 o 
  -2  26   8       80.38       93.03      5.73 o 
  -1  26   8        0.19        1.12      1.63 o 
   0  26   8       70.76       61.91      4.96 o 
   1  26   8        1.44        0.22      2.68 o 
  -3  27   8        7.21        5.45      2.45 o 
  -2  27   8       25.20       27.23      3.35 o 
  -1  27   8       59.86       72.58      4.27 o 
   0  27   8        0.03       -0.95      2.00 o 
 -10   1   9      153.15      133.57      6.39 o 
  -9   1   9        3.45        0.75      1.84 o 
  -8   1   9        3.53        2.20      2.37 o 
  -7   1   9      136.33      118.98      9.45 o 
  -6   1   9        0.23       -0.01      1.23 o 
  -5   1   9      696.40      710.41     10.79 o 
  -4   1   9       16.88       16.24      1.27 o 
  -3   1   9        5.21        6.04      0.99 o 
  -2   1   9        5.82        8.73      1.70 o 
  -1   1   9      188.88      181.20      4.48 o 
   0   1   9       14.16        4.50      0.93 o 
   1   1   9       38.22       32.40      1.82 o 
   2   1   9        6.05        2.36      1.57 o 
   3   1   9       94.65      108.92      4.27 o 
   4   1   9      132.03      136.02      4.20 o 
   5   1   9       66.84       71.31      2.85 o 
   6   1   9      215.08      237.56      5.70 o 
   7   1   9        4.81        2.64      3.40 o 
 -10   2   9        0.35        4.44      2.23 o 
  -9   2   9        2.19        1.63      1.90 o 
  -8   2   9        5.71       10.03      3.09 o 
  -7   2   9      114.85      115.29      6.72 o 
  -6   2   9        4.97        4.44      1.52 o 
  -5   2   9       52.90       52.62      2.65 o 
  -4   2   9      299.92      301.10      5.62 o 
  -3   2   9       14.10       15.18      1.45 o 
  -2   2   9       10.16       11.32      1.27 o 
  -1   2   9      113.97      114.71      2.75 o 
   0   2   9      646.95      521.40      7.12 o 
   1   2   9      245.31      212.86      4.55 o 
   2   2   9       40.60       43.37      2.91 o 
   3   2   9        0.03       -1.26      1.51 o 
   4   2   9        0.00       -0.27      1.39 o 
   5   2   9       64.71       63.68      2.71 o 
   6   2   9      116.55      122.57      4.81 o 
   7   2   9      130.58      115.27     25.18 o 
 -10   3   9      380.62      346.04     27.48 o 
  -9   3   9        0.87       -0.72      1.85 o 
  -8   3   9        4.88        2.39      4.68 o 
  -7   3   9        5.84        5.35      1.50 o 
  -6   3   9       24.98       31.41      2.14 o 
  -5   3   9      103.73      109.43      3.82 o 
  -4   3   9      255.92      254.56      4.99 o 
  -3   3   9       49.48       44.46      2.68 o 
  -2   3   9       19.98       15.41      2.17 o 
  -1   3   9        9.60       11.93      1.22 o 
   0   3   9        2.08        0.52      0.78 o 
   1   3   9      247.11      205.73      4.47 o 
   2   3   9       52.40       39.49      4.57 o 
   3   3   9        2.41        1.40      1.10 o 
   4   3   9      151.43      152.81      4.06 o 
   5   3   9        4.64        4.43      1.24 o 
   6   3   9        8.72        7.73      1.78 o 
   7   3   9       69.38       75.86      8.64 o 
 -10   4   9       36.83       27.96      5.06 o 
  -9   4   9       61.35       65.11      4.74 o 
  -8   4   9        9.41        8.28      2.90 o 
  -7   4   9        0.59        0.47      1.92 o 
  -6   4   9       35.88       38.48      6.52 o 
  -5   4   9      101.61      106.62      3.85 o 
  -4   4   9        3.21        3.93      0.85 o 
  -3   4   9        7.42        9.20      1.30 o 
  -2   4   9       62.33       60.93      2.48 o 
  -1   4   9      420.78      409.35      6.41 o 
   0   4   9       58.11       44.82      2.03 o 
   1   4   9      104.12       81.70      2.82 o 
   2   4   9       59.46       56.57      2.85 o 
   3   4   9       15.26       14.79      1.62 o 
   4   4   9      234.30      245.64      5.25 o 
   5   4   9      164.38      175.63      5.04 o 
   6   4   9      124.79      130.17      4.07 o 
 -10   5   9       38.73       28.24      5.22 o 
  -9   5   9       10.77       13.55      3.89 o 
  -8   5   9        1.25        1.86      2.45 o 
  -7   5   9       19.32       16.78      3.34 o 
  -6   5   9        5.01        8.58      2.42 o 
  -5   5   9       33.67       35.20      2.57 o 
  -4   5   9       71.96       72.19      2.81 o 
  -3   5   9       40.95       37.82      2.21 o 
  -2   5   9      202.62      207.80      6.23 o 
  -1   5   9     1652.13     1618.29     22.60 o 
   0   5   9      247.63      196.04      3.93 o 
   1   5   9       18.63       14.93      1.41 o 
   2   5   9       31.18       21.78      2.00 o 
   3   5   9       65.23       66.63      2.81 o 
   4   5   9        2.27        0.10      1.19 o 
   5   5   9       36.34       39.94      2.52 o 
   6   5   9       46.83       49.90      5.25 o 
 -10   6   9        3.41        5.42      3.60 o 
  -9   6   9       62.21       64.02     13.07 o 
  -8   6   9        3.93        5.10      4.09 o 
  -7   6   9       33.52       32.11      4.20 o 
  -6   6   9       24.01       29.04      3.85 o 
  -5   6   9        1.22       -0.13      1.60 o 
  -4   6   9      117.24      114.45      3.60 o 
  -3   6   9      382.64      388.65      8.42 o 
  -2   6   9       23.79       20.44      1.99 o 
  -1   6   9     4205.26     3878.77     57.13 o 
   0   6   9      141.70      129.23      3.39 o 
   1   6   9        0.00       -0.23      0.87 o 
   2   6   9      154.21      125.46      3.34 o 
   3   6   9       75.96       76.18      2.99 o 
   4   6   9       38.39       40.80      2.45 o 
   5   6   9        6.18        4.40      1.50 o 
   6   6   9       69.98       67.90      3.45 o 
 -10   7   9        0.33       -1.19      5.05 o 
  -9   7   9        3.50        8.71      5.07 o 
  -8   7   9        1.19       -2.50      3.20 o 
  -7   7   9       75.80       73.08      9.12 o 
  -6   7   9       61.82       58.53      7.97 o 
  -5   7   9       81.78       86.93      8.43 o 
  -4   7   9      452.29      449.77     13.72 o 
  -3   7   9       34.42       38.57      3.26 o 
  -2   7   9      103.40       96.79      3.71 o 
  -1   7   9     1386.64     1313.01     18.92 o 
   0   7   9        0.28        1.31      0.85 o 
   1   7   9       14.65       14.70      1.27 o 
   2   7   9       58.83       51.92      2.47 o 
   3   7   9       49.77       60.56      2.69 o 
   4   7   9        5.63        8.10      1.62 o 
   5   7   9       28.66       32.70      2.29 o 
   6   7   9       23.19       25.12      2.73 o 
 -10   8   9        0.97        0.01      3.15 o 
  -9   8   9        5.28        6.85      3.49 o 
  -8   8   9       41.49       46.22      7.88 o 
  -7   8   9       13.49       11.99      4.52 o 
  -6   8   9      136.14      135.46     10.29 o 
  -5   8   9       23.61       21.97      3.28 o 
  -4   8   9      339.02      347.18      7.67 o 
  -3   8   9     1308.49     1282.18     22.07 o 
  -2   8   9      119.43      124.31      8.59 o 
  -1   8   9      171.00      165.06      3.74 o 
   0   8   9       80.45       73.75      3.31 o 
   1   8   9      135.40      127.67      2.93 o 
   2   8   9       97.58      101.34      3.11 o 
   3   8   9       13.25       10.51      1.75 o 
   4   8   9       50.34       50.35      2.71 o 
   5   8   9       66.68       75.51      3.10 o 
   6   8   9       92.48       94.64      4.74 o 
 -10   9   9        0.05       -1.50      4.80 o 
  -9   9   9       12.41       15.07      4.14 o 
  -8   9   9       43.38       55.36      8.62 o 
  -7   9   9        0.18        0.41      2.71 o 
  -6   9   9      265.94      268.26     15.12 o 
  -5   9   9      138.88      140.56      4.07 o 
  -4   9   9      420.61      414.51     13.27 o 
  -3   9   9     1152.85     1154.12     20.22 o 
  -2   9   9      138.30      140.20      4.10 o 
  -1   9   9        8.22        6.23      0.98 o 
   0   9   9        5.48        5.23      1.05 o 
   1   9   9      106.52       96.69      2.60 o 
   2   9   9       55.79       56.31      2.58 o 
   3   9   9       18.90       15.87      1.70 o 
   4   9   9        3.61        4.86      1.37 o 
   5   9   9       52.52       58.08      2.76 o 
   6   9   9      133.90      134.80     16.30 o 
  -9  10   9        3.01        0.08      2.81 o 
  -8  10   9        0.69       -0.30      3.40 o 
  -7  10   9       15.26       14.48      4.81 o 
  -6  10   9        4.43        4.11      3.45 o 
  -5  10   9      349.73      361.18      9.00 o 
  -4  10   9      780.82      753.75     14.07 o 
  -3  10   9      124.90      123.01      3.76 o 
  -2  10   9      180.34      187.49      3.70 o 
  -1  10   9      147.63      136.72      3.14 o 
   0  10   9       64.00       65.04      2.89 o 
   1  10   9      141.17      142.63      3.14 o 
   2  10   9        1.44        0.75      1.03 o 
   3  10   9      522.10      545.91      8.52 o 
   4  10   9        9.51       10.71      1.68 o 
   5  10   9      164.17      175.47      6.10 o 
   6  10   9        0.53       -3.06      3.06 o 
  -9  11   9        3.67        3.28      3.51 o 
  -8  11   9      112.51      108.11     11.76 o 
  -7  11   9       42.55       42.24      7.49 o 
  -6  11   9        4.05        9.99      4.20 o 
  -5  11   9        6.29        6.23      3.55 o 
  -4  11   9      253.32      231.94      6.14 o 
  -3  11   9      226.69      214.08      5.21 o 
  -2  11   9        0.00       -0.72      0.72 o 
  -1  11   9       69.82       67.52      2.41 o 
   0  11   9       40.47       36.68      2.01 o 
   1  11   9        7.10        4.19      1.01 o 
   2  11   9        0.00        0.92      1.05 o 
   3  11   9      355.27      368.65      6.58 o 
   4  11   9        9.24        8.44      1.65 o 
   5  11   9       37.02       26.50      3.10 o 
   6  11   9      159.47      146.82      8.76 o 
  -9  12   9        0.95       -1.16      2.90 o 
  -8  12   9       22.31       24.26      6.07 o 
  -7  12   9       10.73        3.04      3.77 o 
  -6  12   9        2.95        1.21      2.86 o 
  -5  12   9        7.22       11.90      1.79 o 
  -4  12   9        0.35        0.42      1.17 o 
  -3  12   9       38.14       34.71      2.70 o 
  -2  12   9      100.47       94.95      3.15 o 
  -1  12   9       17.18       14.86      1.37 o 
   0  12   9      130.52      126.06      3.26 o 
   1  12   9      159.37      157.76      3.35 o 
   2  12   9       67.76       81.57      3.17 o 
   3  12   9      249.74      261.21      5.77 o 
   4  12   9       35.18       37.47      2.56 o 
   5  12   9        6.21        2.51      2.55 o 
   6  12   9        0.30       -2.31      5.51 o 
  -9  13   9       31.77       23.16      4.94 o 
  -8  13   9      101.88       97.40     11.55 o 
  -7  13   9        9.26       10.83      4.62 o 
  -6  13   9       16.02       21.95      4.17 o 
  -5  13   9        6.94        7.76      2.03 o 
  -4  13   9      130.43      119.20      5.22 o 
  -3  13   9        6.00        5.47      1.51 o 
  -2  13   9       20.59       15.06      1.48 o 
  -1  13   9      215.93      195.10      4.03 o 
   0  13   9      150.59      140.58      3.52 o 
   1  13   9      135.73      145.68      3.23 o 
   2  13   9       22.23       22.81      1.99 o 
   3  13   9      190.78      208.53      5.35 o 
   4  13   9        5.05        4.90      1.52 o 
   5  13   9       20.66       16.86      3.36 o 
  -9  14   9        5.13        4.59      3.47 o 
  -8  14   9       63.01       56.40      6.87 o 
  -7  14   9      149.34      138.85     11.85 o 
  -6  14   9       28.91       25.36      2.52 o 
  -5  14   9       12.75       12.86      3.38 o 
  -4  14   9       25.89       22.41      2.89 o 
  -3  14   9        9.89        8.68      1.77 o 
  -2  14   9       87.37       83.07      2.93 o 
  -1  14   9       15.85       15.77      1.55 o 
   0  14   9        0.71       -0.16      0.92 o 
   1  14   9      224.30      226.39      4.15 o 
   2  14   9       29.96       29.95      2.24 o 
   3  14   9        8.58        9.85      1.74 o 
   4  14   9       67.68       75.65      3.33 o 
   5  14   9        1.80        0.29      2.47 o 
  -8  15   9       80.18       95.05      8.58 o 
  -7  15   9      112.23       91.97     11.10 o 
  -6  15   9       23.31       26.04      2.95 o 
  -5  15   9       33.48       37.68      2.91 o 
  -4  15   9        1.25        0.49      1.37 o 
  -3  15   9      195.41      188.31      5.89 o 
  -2  15   9      271.41      283.08      7.16 o 
  -1  15   9      115.93      125.77      3.55 o 
   0  15   9        0.13       -0.72      0.99 o 
   1  15   9      111.37      118.71      3.04 o 
   2  15   9        2.36        1.64      1.26 o 
   3  15   9      141.62      146.10      5.81 o 
   4  15   9      184.19      195.23      5.00 o 
   5  15   9       63.04       64.74      4.98 o 
  -8  16   9       76.50       69.82      7.49 o 
  -7  16   9       25.94       29.70      2.92 o 
  -6  16   9        0.58        0.35      1.55 o 
  -5  16   9        3.88        2.20      1.81 o 
  -4  16   9       57.76       56.30      3.53 o 
  -3  16   9       45.41       38.01      3.06 o 
  -2  16   9       65.33       86.79      2.92 o 
  -1  16   9       23.15       22.17      1.97 o 
   0  16   9        0.82        0.91      1.20 o 
   1  16   9       13.52       12.48      1.69 o 
   2  16   9        6.18        4.68      1.43 o 
   3  16   9      285.35      291.14      6.29 o 
   4  16   9       21.21       19.99      2.55 o 
   5  16   9       36.36       33.42      3.93 o 
  -8  17   9       92.26       83.73      8.17 o 
  -7  17   9        5.17        8.44      2.21 o 
  -6  17   9        6.41        5.79      2.84 o 
  -5  17   9        0.08        1.12      1.57 o 
  -4  17   9      246.77      221.64      6.76 o 
  -3  17   9       22.52       20.63      3.74 o 
  -2  17   9       76.26       81.88      3.53 o 
  -1  17   9        3.96        4.65      1.37 o 
   0  17   9        0.84       -0.15      1.16 o 
   1  17   9       42.72       43.65      3.87 o 
   2  17   9       30.76       32.56      2.35 o 
   3  17   9      101.43      111.23      4.41 o 
   4  17   9       69.73       81.26      5.19 o 
  -8  18   9      132.23      147.22     11.73 o 
  -7  18   9        7.56        7.53      2.04 o 
  -6  18   9        5.46        2.79      1.83 o 
  -5  18   9        0.27       -0.01      2.01 o 
  -4  18   9       29.52       27.87      5.05 o 
  -3  18   9      162.99      173.31      6.05 o 
  -2  18   9        9.46        8.23      1.48 o 
  -1  18   9        5.77        5.26      1.53 o 
   0  18   9        3.53        2.29      1.37 o 
   1  18   9        3.12        4.58      1.54 o 
   2  18   9      349.01      348.43      7.24 o 
   3  18   9      177.25      174.91     12.07 o 
   4  18   9        9.78        8.76      2.85 o 
  -7  19   9       33.05       33.25      3.23 o 
  -6  19   9       19.52       17.76      2.59 o 
  -5  19   9       15.30       11.88      2.31 o 
  -4  19   9       39.03       34.24      3.22 o 
  -3  19   9        1.05        0.11      2.20 o 
  -2  19   9       59.86       59.13      3.88 o 
  -1  19   9       19.04       18.58      2.04 o 
   0  19   9        0.04        1.24      1.34 o 
   1  19   9       83.27       89.80      6.06 o 
   2  19   9      143.81      151.01      4.78 o 
   3  19   9       44.02       41.92      3.16 o 
   4  19   9       26.24       29.23      3.58 o 
  -7  20   9        3.79        2.65      1.97 o 
  -6  20   9        0.24        5.23      2.20 o 
  -5  20   9       10.80        7.47      2.19 o 
  -4  20   9        6.80        5.34      3.20 o 
  -3  20   9        1.23        1.81      2.16 o 
  -2  20   9      120.07      130.97      4.18 o 
  -1  20   9        7.61        7.66      1.65 o 
   0  20   9        1.47        2.60      2.83 o 
   1  20   9       65.00       55.55      3.91 o 
   2  20   9        0.53        2.00      5.51 o 
   3  20   9        0.81        1.04      1.58 o 
  -7  21   9        3.17        2.24      2.02 o 
  -6  21   9      102.23       96.75      5.02 o 
  -5  21   9       39.05       32.71      3.82 o 
  -4  21   9       53.16       48.84      4.55 o 
  -3  21   9       11.07        5.85      2.82 o 
  -2  21   9        0.30       -0.40      2.17 o 
  -1  21   9       15.76       13.29      1.94 o 
   0  21   9       52.46       52.07      3.23 o 
   1  21   9      486.85      517.67     11.83 o 
   2  21   9      212.41      222.35      7.94 o 
   3  21   9      153.00      159.81      4.95 o 
  -6  22   9      133.69      145.36      8.04 o 
  -5  22   9      143.68      147.61      8.13 o 
  -4  22   9       12.25       14.05      9.69 o 
  -3  22   9       12.88       11.89      2.40 o 
  -2  22   9       59.99       58.52      3.23 o 
  -1  22   9       26.16       36.57      4.13 o 
   0  22   9      273.57      265.21      6.71 o 
   1  22   9       56.00       52.74      4.40 o 
   2  22   9      243.24      250.66      8.50 o 
   3  22   9       56.26       61.52      4.53 o 
  -5  23   9       34.12       37.54      4.86 o 
  -4  23   9        5.03        4.00      2.82 o 
  -3  23   9        9.32       11.17      2.66 o 
  -2  23   9      102.55      117.78      4.42 o 
  -1  23   9        0.49        0.01      1.53 o 
   0  23   9      333.96      348.11     10.08 o 
   1  23   9        9.84       13.20      2.82 o 
   2  23   9       41.62       42.06      3.92 o 
  -5  24   9       22.84       20.45      3.93 o 
  -4  24   9      156.87      159.29      9.14 o 
  -3  24   9       76.57       78.07      5.17 o 
  -2  24   9       28.63       29.67      2.69 o 
  -1  24   9      128.05      122.93      4.86 o 
   0  24   9      264.08      272.15     12.36 o 
   1  24   9       16.30       16.57      2.99 o 
  -4  25   9      119.55      140.32      8.71 o 
  -3  25   9        0.00        2.04      2.74 o 
  -2  25   9       80.02       88.38      4.25 o 
  -1  25   9       33.08       32.86      3.05 o 
   0  25   9        0.07        0.57      2.00 o 
  -2  26   9      284.53      310.82      8.05 o 
  -1  26   9       11.00       10.69      2.96 o 
 -10   0  10       85.95       81.10      7.86 o 
  -9   0  10       30.62       26.07      6.33 o 
  -8   0  10       60.52       78.04      9.47 o 
  -7   0  10       81.12       73.68      8.89 o 
  -6   0  10      497.00      494.88     11.74 o 
  -5   0  10        3.17        0.22      2.29 o 
  -4   0  10       19.93       17.00      2.13 o 
  -3   0  10      126.42      128.38      5.14 o 
  -2   0  10       58.57       45.50      3.57 o 
  -1   0  10      609.75      513.00     21.25 o 
   0   0  10       22.35       27.83      3.13 o 
   1   0  10      188.13      172.99      5.35 o 
   2   0  10      661.92      618.02     15.87 o 
   3   0  10       44.66       42.62      4.65 o 
   4   0  10      203.23      199.93      6.65 o 
   5   0  10      122.59      131.42      5.48 o 
   6   0  10        0.04       -3.11      3.11 o 
 -10   1  10        1.62        2.08      2.24 o 
  -9   1  10       52.60       60.00      6.19 o 
  -8   1  10        0.56       -0.43      2.80 o 
  -7   1  10       48.10       49.00      3.46 o 
  -6   1  10       43.48       48.17      3.62 o 
  -5   1  10      109.10      106.81      3.06 o 
  -4   1  10      168.21      166.57      4.07 o 
  -3   1  10      167.93      159.54      4.13 o 
  -2   1  10      308.50      289.29      6.14 o 
  -1   1  10      159.09      157.09      4.40 o 
   0   1  10        9.40       16.13      1.76 o 
   1   1  10        0.55       -0.35      1.09 o 
   2   1  10       68.52       71.06      3.64 o 
   3   1  10      169.64      173.52      5.54 o 
   4   1  10      314.96      327.69      7.00 o 
   5   1  10       11.02        7.96      1.63 o 
   6   1  10        4.04        3.16      2.67 o 
 -10   2  10        6.83       10.38      2.74 o 
  -9   2  10        5.23        6.63      4.58 o 
  -8   2  10        0.47        0.77      1.14 o 
  -7   2  10      161.67      155.75      4.86 o 
  -6   2  10       65.59       64.23      4.18 o 
  -5   2  10       78.90       84.81      2.69 o 
  -4   2  10       10.22       12.34      1.32 o 
  -3   2  10      206.18      199.53      8.69 o 
  -2   2  10       34.64       26.26      1.96 o 
  -1   2  10      148.51      130.11      4.01 o 
   0   2  10      113.79      108.84      2.66 o 
   1   2  10       94.86      106.05      3.29 o 
   2   2  10      119.99      126.41      4.39 o 
   3   2  10      148.48      148.18      5.12 o 
   4   2  10      209.72      218.17      5.72 o 
   5   2  10       33.91       37.41      2.41 o 
   6   2  10        7.65        3.98      1.72 o 
 -10   3  10        2.08        0.35      3.11 o 
  -9   3  10       16.89       13.21      3.69 o 
  -8   3  10        0.00       -0.67      2.19 o 
  -7   3  10      107.49      107.51      4.07 o 
  -6   3  10       25.61       29.95      2.43 o 
  -5   3  10       26.68       28.49      1.69 o 
  -4   3  10       14.80       18.44      1.56 o 
  -3   3  10        0.01        0.64      0.83 o 
  -2   3  10       25.92       19.68      1.76 o 
  -1   3  10      281.95      274.63      6.17 o 
   0   3  10      249.87      209.28      4.74 o 
   1   3  10       43.00       37.79      2.24 o 
   2   3  10        9.60       12.55      2.03 o 
   3   3  10        2.79        2.60      1.43 o 
   4   3  10        7.83        4.64      1.76 o 
   5   3  10       45.62       42.24      2.52 o 
   6   3  10        0.11        0.18      1.63 o 
 -10   4  10        1.04       -1.65      3.05 o 
  -9   4  10       16.39       11.88      3.59 o 
  -8   4  10        3.65        3.30      2.50 o 
  -7   4  10       10.24        9.73      2.94 o 
  -6   4  10      119.46      115.44      6.89 o 
  -5   4  10       32.41       33.35      1.83 o 
  -4   4  10      223.82      225.50      5.64 o 
  -3   4  10       29.85       27.05      1.96 o 
  -2   4  10      751.50      707.78     11.80 o 
  -1   4  10      462.91      441.11     13.82 o 
   0   4  10      313.85      245.82      5.36 o 
   1   4  10        0.41       -1.02      1.02 o 
   2   4  10        0.19       -0.72      1.51 o 
   3   4  10        4.51        4.02      1.49 o 
   4   4  10      113.71      110.74      4.10 o 
   5   4  10       27.69       22.20      2.38 o 
   6   4  10        6.94        4.80      1.86 o 
 -10   5  10       44.93       40.33      8.95 o 
  -9   5  10        6.45        3.71      4.23 o 
  -8   5  10        7.09        9.04      3.08 o 
  -7   5  10        0.85        0.21      2.02 o 
  -6   5  10      197.73      203.52      8.87 o 
  -5   5  10       37.86       30.89      2.21 o 
  -4   5  10       93.94       89.46      2.92 o 
  -3   5  10      152.23      153.97      4.10 o 
  -2   5  10      116.28       99.81      4.03 o 
  -1   5  10      154.66      152.31      4.00 o 
   0   5  10        0.08        0.00      0.84 o 
   1   5  10        6.22        9.60      1.66 o 
   2   5  10      189.52      177.37      4.54 o 
   3   5  10        4.50        5.61      1.92 o 
   4   5  10       92.79       95.60      3.84 o 
   5   5  10      150.62      163.84      4.91 o 
   6   5  10       50.83       51.78      3.29 o 
 -10   6  10       26.81       26.71      8.18 o 
  -9   6  10       46.44       42.67      7.84 o 
  -8   6  10       21.17       19.39      5.54 o 
  -7   6  10        2.63       -0.29      2.00 o 
  -6   6  10        1.34        0.77      2.04 o 
  -5   6  10      146.54      155.24      4.52 o 
  -4   6  10      180.66      177.21      5.12 o 
  -3   6  10       18.21       15.61      1.89 o 
  -2   6  10      148.23      157.64      5.12 o 
  -1   6  10       88.61       85.31      2.84 o 
   0   6  10       96.20       96.68      3.47 o 
   1   6  10      307.64      272.56      5.46 o 
   2   6  10      217.91      204.36      4.89 o 
   3   6  10       43.40       43.81      2.74 o 
   4   6  10        1.10        0.72      1.42 o 
   5   6  10      255.67      259.63      6.92 o 
   6   6  10       38.96       35.54      2.88 o 
  -9   7  10       66.02       71.39      9.96 o 
  -8   7  10       19.82       21.03      5.71 o 
  -7   7  10        3.16        6.00      3.80 o 
  -6   7  10      455.89      505.82     15.48 o 
  -5   7  10      298.78      292.30     11.00 o 
  -4   7  10        1.91        0.29      1.00 o 
  -3   7  10      366.30      361.09      8.43 o 
  -2   7  10        4.10        3.51      1.36 o 
  -1   7  10       70.93       74.53      2.81 o 
   0   7  10        0.72        1.83      1.20 o 
   1   7  10       18.73       14.87      1.76 o 
   2   7  10       84.35       86.13      3.34 o 
   3   7  10       75.58       78.74      3.34 o 
   4   7  10        0.28        1.89      1.54 o 
   5   7  10        0.03       -2.14      2.14 o 
   6   7  10      151.48      161.98      5.49 o 
  -9   8  10        2.11        6.55      4.51 o 
  -8   8  10        1.12        4.51      4.02 o 
  -7   8  10       11.32       13.75      4.79 o 
  -6   8  10      581.24      598.36     17.37 o 
  -5   8  10      278.23      281.32      6.77 o 
  -4   8  10      271.74      273.22      6.83 o 
  -3   8  10     1506.84     1528.73     26.20 o 
  -2   8  10       53.44       62.68      3.45 o 
  -1   8  10       24.96       23.05      1.83 o 
   0   8  10      109.08      112.73      4.71 o 
   1   8  10        2.09        4.66      1.12 o 
   2   8  10       37.58       39.58      2.51 o 
   3   8  10        0.30       -1.11      1.30 o 
   4   8  10       55.27       56.77      3.19 o 
   5   8  10      174.96      177.48      5.94 o 
  -9   9  10        6.55        6.20      3.43 o 
  -8   9  10        4.02        0.54      3.65 o 
  -7   9  10       46.63       51.28      8.24 o 
  -6   9  10       65.00       57.98      8.19 o 
  -5   9  10      165.67      163.94      4.82 o 
  -4   9  10       69.87       71.76      5.44 o 
  -3   9  10      554.21      548.41     11.46 o 
  -2   9  10       52.24       47.02      5.53 o 
  -1   9  10      224.53      234.01      5.26 o 
   0   9  10       98.65       84.36      3.61 o 
   1   9  10        6.57        5.79      1.18 o 
   2   9  10       63.60       65.37      3.10 o 
   3   9  10       13.83       13.72      2.49 o 
   4   9  10       35.35       38.92      2.73 o 
   5   9  10      386.62      398.75      8.38 o 
  -9  10  10        8.11        5.89      3.65 o 
  -8  10  10      110.24       92.80     11.13 o 
  -7  10  10       44.84       42.63      7.64 o 
  -6  10  10        5.46        5.65      3.86 o 
  -5  10  10      197.31      202.16      9.31 o 
  -4  10  10      430.31      417.12      9.31 o 
  -3  10  10      497.83      488.45     10.54 o 
  -2  10  10      118.63      117.16      4.44 o 
  -1  10  10       33.52       34.52      1.99 o 
   0  10  10        0.36        1.11      1.01 o 
   1  10  10        1.89        1.26      1.08 o 
   2  10  10        5.02        6.06      1.50 o 
   3  10  10       24.34       25.95      2.55 o 
   4  10  10      182.48      180.98      5.65 o 
   5  10  10        8.79        6.01      2.86 o 
  -9  11  10        8.76        6.23      3.54 o 
  -8  11  10       53.42       42.93      7.78 o 
  -7  11  10        5.80        1.08      3.60 o 
  -6  11  10      114.28      118.45      4.43 o 
  -5  11  10       30.29       29.47      2.63 o 
  -4  11  10       96.09       96.10      5.70 o 
  -3  11  10      376.66      354.79      8.47 o 
  -2  11  10       11.70       10.04      1.78 o 
  -1  11  10       33.26       32.15      2.15 o 
   0  11  10        0.13       -0.27      1.00 o 
   1  11  10      109.71      116.92      3.16 o 
   2  11  10       77.26       88.45      3.16 o 
   3  11  10        0.00       -1.19      1.19 o 
   4  11  10       29.12       27.21      3.76 o 
   5  11  10        4.68        3.99      2.72 o 
  -9  12  10        7.68        4.68      3.64 o 
  -8  12  10       59.36       62.83      9.66 o 
  -7  12  10       12.86       10.76      5.04 o 
  -6  12  10       11.77       10.60      1.79 o 
  -5  12  10       55.20       57.14      5.76 o 
  -4  12  10      199.60      197.34     10.29 o 
  -3  12  10      194.62      187.06      6.81 o 
  -2  12  10      374.86      351.32      9.01 o 
  -1  12  10        0.34        2.22      1.03 o 
   0  12  10      112.79      115.38      3.50 o 
   1  12  10      424.34      434.30      7.53 o 
   2  12  10      105.29      116.06      3.49 o 
   3  12  10       86.13       96.68      4.26 o 
   4  12  10        8.31        5.17      1.64 o 
   5  12  10       64.38       58.80      4.82 o 
  -9  13  10       10.96       12.21      4.33 o 
  -8  13  10       16.07       19.61      6.23 o 
  -7  13  10        5.25        2.63      3.92 o 
  -6  13  10       87.09       89.83      4.22 o 
  -5  13  10      108.37      115.36     14.95 o 
  -4  13  10      104.10      109.02      4.93 o 
  -3  13  10       30.79       29.46      4.90 o 
  -2  13  10        0.01        0.26      0.83 o 
  -1  13  10      184.39      193.61      4.44 o 
   0  13  10        9.03        9.39      1.36 o 
   1  13  10      348.43      382.35      8.03 o 
   2  13  10      136.49      146.95      4.14 o 
   3  13  10       13.96       15.80      2.18 o 
   4  13  10       15.32       19.37      2.32 o 
   5  13  10        8.18        2.07      2.74 o 
  -8  14  10        2.05        2.82      4.18 o 
  -7  14  10       37.95       44.11      7.97 o 
  -6  14  10       12.04       14.71      2.18 o 
  -5  14  10       10.37       10.34      2.03 o 
  -4  14  10        7.65        8.14      3.52 o 
  -3  14  10      281.40      286.71     12.86 o 
  -2  14  10       35.17       31.06      2.05 o 
  -1  14  10       54.87       54.21      4.15 o 
   0  14  10      481.02      490.27      7.79 o 
   1  14  10       18.13       20.97      1.88 o 
   2  14  10      115.39      118.30      3.81 o 
   3  14  10       51.78       53.03      3.31 o 
   4  14  10        2.96        2.83      1.70 o 
  -8  15  10        5.28        0.18      3.71 o 
  -7  15  10       71.80       71.79      4.08 o 
  -6  15  10        0.01        1.25      1.57 o 
  -5  15  10       31.94       33.41      5.30 o 
  -4  15  10      327.94      313.59      9.57 o 
  -3  15  10        2.10        0.10      1.44 o 
  -2  15  10        1.30       -0.25      0.99 o 
  -1  15  10       16.39       14.20      1.63 o 
   0  15  10        6.14        1.99      1.16 o 
   1  15  10      497.51      538.62      9.33 o 
   2  15  10       51.74       56.56      2.90 o 
   3  15  10        9.53        5.01      1.62 o 
   4  15  10        0.04       -1.46      1.46 o 
  -8  16  10       26.66       24.65      5.18 o 
  -7  16  10       30.79       37.71      9.87 o 
  -6  16  10       20.48       22.12      2.77 o 
  -5  16  10        0.46        3.64      1.82 o 
  -4  16  10      135.75      131.09      5.77 o 
  -3  16  10      137.99      118.08      6.73 o 
  -2  16  10        6.11        6.43      1.33 o 
  -1  16  10      139.15      149.41      5.09 o 
   0  16  10        4.76        4.44      1.64 o 
   1  16  10        0.43        0.99      1.31 o 
   2  16  10        5.41        3.28      1.43 o 
   3  16  10        1.75        0.84      2.08 o 
   4  16  10       53.22       44.15      2.98 o 
  -8  17  10        2.43        7.33      5.76 o 
  -7  17  10       58.86       49.67      3.88 o 
  -6  17  10      165.14      170.95     12.74 o 
  -5  17  10       32.84       35.78      3.50 o 
  -4  17  10       23.37       23.59      3.32 o 
  -3  17  10        1.08       -0.08      1.58 o 
  -2  17  10       15.02       18.10      1.92 o 
  -1  17  10        6.20        5.44      1.57 o 
   0  17  10       25.58       27.39      2.41 o 
   1  17  10       14.73       12.13      2.18 o 
   2  17  10        8.34        6.36      1.93 o 
   3  17  10        5.78        4.32      1.79 o 
   4  17  10       30.15       26.61      3.55 o 
  -7  18  10        0.01        2.10      1.87 o 
  -6  18  10        1.28       -0.39      1.73 o 
  -5  18  10        0.24        1.46      1.77 o 
  -4  18  10        0.05        1.81      1.80 o 
  -3  18  10        6.90        5.30      4.80 o 
  -2  18  10        2.81        4.08      1.32 o 
  -1  18  10      134.12      139.98      5.59 o 
   0  18  10       14.18       15.75      2.41 o 
   1  18  10      101.58      104.03      4.90 o 
   2  18  10        1.18        0.82      1.76 o 
   3  18  10        7.51        8.44      1.99 o 
  -7  19  10       51.91       64.10      4.41 o 
  -6  19  10        4.15        7.90      2.26 o 
  -5  19  10       35.58       36.03      7.73 o 
  -4  19  10       14.20       12.93      2.52 o 
  -3  19  10      301.69      302.72     10.28 o 
  -2  19  10       70.63       70.21      3.11 o 
  -1  19  10      162.22      181.28      5.13 o 
   0  19  10      104.55      112.54      4.26 o 
   1  19  10      260.33      256.81      7.68 o 
   2  19  10       13.49        7.39      5.34 o 
   3  19  10       12.98       10.97      2.09 o 
  -6  20  10       22.75       22.52      3.12 o 
  -5  20  10        2.75        5.88      2.24 o 
  -4  20  10       20.18       22.45      3.72 o 
  -3  20  10       20.93       27.13      7.08 o 
  -2  20  10      152.63      153.34      7.25 o 
  -1  20  10       26.93       21.64      2.23 o 
   0  20  10      272.05      276.07      8.23 o 
   1  20  10      151.03      137.05      7.34 o 
   2  20  10        0.28        0.21      2.21 o 
  -6  21  10        1.02        2.60      2.19 o 
  -5  21  10        1.36        1.66      2.38 o 
  -4  21  10       14.81       15.29      3.38 o 
  -3  21  10        4.03       -0.24      3.61 o 
  -2  21  10        7.22        6.91      2.18 o 
  -1  21  10      222.83      221.00      6.79 o 
   0  21  10      349.94      350.99     10.57 o 
   1  21  10      205.27      207.21      7.85 o 
   2  21  10      154.32      174.61      7.15 o 
  -5  22  10       26.35       26.61      4.29 o 
  -4  22  10       12.45       11.02      3.22 o 
  -3  22  10       72.78       83.67      5.30 o 
  -2  22  10       39.61       36.32      2.74 o 
  -1  22  10      164.08      177.12      6.85 o 
   0  22  10       19.18       22.15      2.70 o 
   1  22  10       14.78       11.75      2.70 o 
  -5  23  10        6.90        5.23      2.94 o 
  -4  23  10        1.32       -0.46      2.36 o 
  -3  23  10       14.52       15.25      2.97 o 
  -2  23  10       87.19       83.46      3.78 o 
  -1  23  10      263.83      276.73      7.49 o 
   0  23  10        6.39        6.88      2.45 o 
   1  23  10        9.30       11.72      2.77 o 
  -4  24  10       72.39       66.76      6.85 o 
  -3  24  10        0.22       -0.45      2.27 o 
  -2  24  10       19.18       22.71      2.40 o 
  -1  24  10       70.09       80.42      4.30 o 
   0  24  10        0.18        1.39      2.34 o 
  -9   1  11       91.48       90.56     12.02 o 
  -8   1  11        1.43        3.35      1.39 o 
  -7   1  11      250.91      251.34      5.29 o 
  -6   1  11        9.91       10.30      1.30 o 
  -5   1  11       23.66       25.21      1.89 o 
  -4   1  11       92.82       87.70      3.65 o 
  -3   1  11      125.28      117.63      3.71 o 
  -2   1  11       67.73       65.76      3.61 o 
  -1   1  11        0.95       -0.94      0.94 o 
   0   1  11        0.92       -0.44      0.79 o 
   1   1  11       23.62       24.56      1.98 o 
   2   1  11      176.05      183.53      5.47 o 
   3   1  11       67.71       75.70      4.23 o 
   4   1  11      127.28      139.58      4.69 o 
   5   1  11       21.76       21.07      3.00 o 
  -9   2  11        2.11        2.80      2.98 o 
  -8   2  11       49.67       54.52      4.79 o 
  -7   2  11       19.88       21.78      2.30 o 
  -6   2  11        9.49        8.83      1.29 o 
  -5   2  11       29.10       28.12      1.97 o 
  -4   2  11       69.61       69.44      2.87 o 
  -3   2  11        5.17        5.20      1.21 o 
  -2   2  11      139.72      114.20      3.77 o 
  -1   2  11       90.62       82.55      3.42 o 
   0   2  11       42.68       37.95      1.81 o 
   1   2  11        4.63        4.45      1.35 o 
   2   2  11      133.70      141.79      5.87 o 
   3   2  11        5.76        6.28      2.18 o 
   4   2  11       11.92       16.39      2.18 o 
   5   2  11       55.26       51.01      2.83 o 
  -9   3  11        5.31        3.08      2.93 o 
  -8   3  11        0.89        1.09      2.49 o 
  -7   3  11       88.10       94.04      4.16 o 
  -6   3  11       10.80        9.96      1.52 o 
  -5   3  11       38.37       36.44      2.13 o 
  -4   3  11      122.12      122.89      3.73 o 
  -3   3  11       39.62       33.46      2.30 o 
  -2   3  11       32.16       27.54      3.46 o 
  -1   3  11      243.84      216.60      5.63 o 
   0   3  11      339.53      326.51      6.87 o 
   1   3  11        8.79       11.76      1.60 o 
   2   3  11      217.02      211.77      5.84 o 
   3   3  11        2.70       -1.02      2.07 o 
   4   3  11       48.44       55.20      3.30 o 
   5   3  11       40.30       45.60      2.90 o 
  -9   4  11        1.62        1.38      2.88 o 
  -8   4  11        4.33        4.33      2.78 o 
  -7   4  11      129.55      135.37      7.72 o 
  -6   4  11        0.04       -0.49      0.84 o 
  -5   4  11        4.77        5.00      1.13 o 
  -4   4  11       46.39       47.04      2.47 o 
  -3   4  11      338.21      328.81      7.65 o 
  -2   4  11       31.83       26.45      2.17 o 
  -1   4  11       14.45        7.54      1.79 o 
   0   4  11       68.31       70.52      3.15 o 
   1   4  11       79.50       77.10      2.96 o 
   2   4  11      246.36      262.48      6.62 o 
   3   4  11      191.91      205.21      5.32 o 
   4   4  11      278.57      295.43      6.73 o 
   5   4  11       23.96       19.74      2.21 o 
  -9   5  11       41.34       44.49      8.56 o 
  -8   5  11       21.07       26.98      4.56 o 
  -7   5  11       72.95       72.61      6.48 o 
  -6   5  11       15.88       18.61      1.87 o 
  -5   5  11       30.10       35.56      3.29 o 
  -4   5  11       46.98       48.82      3.01 o 
  -3   5  11      437.33      452.85     10.32 o 
  -2   5  11       75.74       66.81      6.40 o 
  -1   5  11       91.61       81.89      4.56 o 
   0   5  11       42.00       38.25      2.56 o 
   1   5  11       64.70       72.00      4.06 o 
   2   5  11       16.69       18.49      1.98 o 
   3   5  11        5.74        8.96      1.76 o 
   4   5  11      150.56      165.04      5.22 o 
   5   5  11       80.41       78.26      3.74 o 
  -9   6  11       20.23       25.35      6.83 o 
  -8   6  11      169.96      154.45     12.65 o 
  -7   6  11       16.92       19.15      3.84 o 
  -6   6  11       28.60       29.09      3.69 o 
  -5   6  11      137.59      147.91      4.80 o 
  -4   6  11       56.47       57.11      3.25 o 
  -3   6  11     1966.76     1883.67     31.91 o 
  -2   6  11        0.80       -0.71      1.46 o 
  -1   6  11        5.54       -0.07      1.62 o 
   0   6  11        9.59        6.38      1.48 o 
   1   6  11       51.85       51.93      2.37 o 
   2   6  11        1.01       -0.32      1.29 o 
   3   6  11      112.05      117.29      5.16 o 
   4   6  11      218.28      218.66      5.71 o 
   5   6  11       93.94      100.99      4.16 o 
  -9   7  11       34.50       41.85      8.37 o 
  -8   7  11        1.62        6.51      4.38 o 
  -7   7  11        1.87        0.90      3.40 o 
  -6   7  11      174.39      170.80      5.07 o 
  -5   7  11       50.01       55.00      3.13 o 
  -4   7  11      111.32      107.04      4.19 o 
  -3   7  11      477.21      465.60     10.54 o 
  -2   7  11       25.08       20.17      3.61 o 
  -1   7  11       20.76       21.24      1.60 o 
   0   7  11      105.05      104.36      5.39 o 
   1   7  11        9.91       11.41      1.38 o 
   2   7  11      245.55      257.19      5.73 o 
   3   7  11      162.87      165.79      4.77 o 
   4   7  11      111.64      119.48      4.32 o 
   5   7  11       36.62       34.06      2.89 o 
  -9   8  11        6.27        3.05      4.71 o 
  -8   8  11       10.47        7.94      4.36 o 
  -7   8  11       96.31      100.04     11.37 o 
  -6   8  11      250.96      250.69     13.19 o 
  -5   8  11      730.48      674.38     15.87 o 
  -4   8  11       10.40       13.06      1.89 o 
  -3   8  11       62.02       59.71      3.49 o 
  -2   8  11       48.87       49.86      3.49 o 
  -1   8  11       87.92       94.79      3.12 o 
   0   8  11       56.33       65.49      2.90 o 
   1   8  11        5.64        5.45      1.22 o 
   2   8  11      250.27      243.65      5.55 o 
   3   8  11       78.93       85.42      4.59 o 
   4   8  11       74.18       84.38      3.80 o 
   5   8  11      464.98      493.95      9.16 o 
  -9   9  11        1.17       -0.47      4.09 o 
  -8   9  11      121.25      122.78     13.10 o 
  -7   9  11        7.86        3.57      3.87 o 
  -6   9  11      154.80      152.79      7.00 o 
  -5   9  11      877.37      891.50     17.01 o 
  -4   9  11       17.94       17.28      2.11 o 
  -3   9  11        0.25       -0.28      1.16 o 
  -2   9  11        0.91        0.58      1.24 o 
  -1   9  11       25.28       28.98      2.01 o 
   0   9  11       36.70       40.48      2.43 o 
   1   9  11      105.48      105.68      3.01 o 
   2   9  11        2.39       -0.31      1.42 o 
   3   9  11        8.15        3.51      1.56 o 
   4   9  11       91.98       88.54      3.87 o 
   5   9  11        2.04       11.15      7.49 o 
  -9  10  11       13.48        8.26      5.34 o 
  -8  10  11        1.54        1.01      3.46 o 
  -7  10  11      178.35      181.89     13.70 o 
  -6  10  11      159.80      150.70      5.48 o 
  -5  10  11        0.06       -0.35      1.44 o 
  -4  10  11        8.75        7.63      1.74 o 
  -3  10  11       11.02        7.22      1.69 o 
  -2  10  11        5.75        2.39      1.45 o 
  -1  10  11       93.48       91.03      3.36 o 
   0  10  11       15.18       17.11      1.77 o 
   1  10  11      367.46      383.37      7.40 o 
   2  10  11       10.51        9.74      1.73 o 
   3  10  11      144.24      143.22      4.45 o 
   4  10  11        0.01       -0.63      1.54 o 
  -8  11  11        0.98       -1.60      3.66 o 
  -7  11  11       38.96       44.32      8.08 o 
  -6  11  11        1.30        1.21      1.48 o 
  -5  11  11      276.38      282.00     13.45 o 
  -4  11  11        9.97       10.25      2.18 o 
  -3  11  11      193.75      205.09      6.32 o 
  -2  11  11        7.12        6.28      2.29 o 
  -1  11  11        2.72        2.87      1.08 o 
   0  11  11      237.89      254.13      5.54 o 
   1  11  11      179.78      182.63      4.83 o 
   2  11  11       22.89       23.00      2.15 o 
   3  11  11       12.05       10.02      1.93 o 
   4  11  11      216.36      217.24      8.44 o 
  -8  12  11        4.47       -0.69      4.23 o 
  -7  12  11       36.67       40.19      7.79 o 
  -6  12  11       10.58        5.70      4.24 o 
  -5  12  11        9.51       11.36      4.92 o 
  -4  12  11        0.16       -0.43      2.38 o 
  -3  12  11       33.50       27.89      3.18 o 
  -2  12  11      236.25      230.75      6.94 o 
  -1  12  11      111.17      116.34      3.39 o 
   0  12  11       68.72       77.30      3.45 o 
   1  12  11      141.55      155.17      4.46 o 
   2  12  11       10.07        8.82      1.71 o 
   3  12  11        0.36       -0.70      2.08 o 
   4  12  11       99.93      105.79      5.53 o 
  -8  13  11        1.32        2.71      4.46 o 
  -7  13  11        0.88        1.79      4.18 o 
  -6  13  11        7.91        5.06      1.80 o 
  -5  13  11        5.49        3.57      1.75 o 
  -4  13  11       16.95       14.42      4.00 o 
  -3  13  11        1.72        2.43      1.65 o 
  -2  13  11       78.89       79.25      6.37 o 
  -1  13  11      184.77      203.06      4.64 o 
   0  13  11        0.55        1.20      1.24 o 
   1  13  11       56.04       58.69      3.92 o 
   2  13  11        0.00       -1.63      1.63 o 
   3  13  11       60.44       58.16      3.43 o 
   4  13  11       10.08        8.52      2.12 o 
  -8  14  11        6.77       13.27      5.89 o 
  -7  14  11        2.68        3.72      1.74 o 
  -6  14  11        0.85        0.61      1.51 o 
  -5  14  11       40.66       40.63      3.57 o 
  -4  14  11       63.09       69.73      8.61 o 
  -3  14  11       15.10       19.06      2.80 o 
  -2  14  11       45.59       49.43      4.32 o 
  -1  14  11       57.33       58.41      3.00 o 
   0  14  11        2.44        3.72      1.36 o 
   1  14  11        0.33        0.55      2.63 o 
   2  14  11       23.29       29.95      3.24 o 
   3  14  11        6.13        3.28      1.82 o 
   4  14  11        0.15       -1.67      1.67 o 
  -8  15  11        8.71       11.61      5.64 o 
  -7  15  11       40.52       43.38      4.43 o 
  -6  15  11       37.23       41.16      3.57 o 
  -5  15  11      101.39      107.34      5.42 o 
  -4  15  11       84.34       89.51      5.07 o 
  -3  15  11       57.46       58.27      4.63 o 
  -2  15  11       20.98       19.40      3.02 o 
  -1  15  11      133.06      140.57      4.20 o 
   0  15  11       23.29       20.52      2.19 o 
   1  15  11       77.85       81.32      6.52 o 
   2  15  11       65.59       78.76      4.78 o 
   3  15  11       42.69       39.78      2.97 o 
  -7  16  11       19.24       21.49      2.78 o 
  -6  16  11       70.49       68.79      6.44 o 
  -5  16  11        3.08        0.06      1.62 o 
  -4  16  11       55.57       56.98      4.55 o 
  -3  16  11       28.23       30.69      7.50 o 
  -2  16  11       18.11       17.88      3.01 o 
  -1  16  11       31.96       32.45      2.42 o 
   0  16  11       29.71       24.17      2.56 o 
   1  16  11      119.33      110.64      5.69 o 
   2  16  11        1.30        3.25      1.98 o 
   3  16  11       37.82       36.38      2.87 o 
  -7  17  11       20.67       17.37      2.74 o 
  -6  17  11      148.44      142.50      6.24 o 
  -5  17  11       50.07       52.03      4.36 o 
  -4  17  11      125.13      137.46      6.35 o 
  -3  17  11        0.29        1.72      1.80 o 
  -2  17  11        4.24        7.68      2.41 o 
  -1  17  11      191.96      204.19      5.83 o 
   0  17  11       24.80       25.81      2.66 o 
   1  17  11      106.06      109.34      5.68 o 
   2  17  11      155.69      161.42      6.91 o 
   3  17  11        1.69       -1.88      1.88 o 
  -6  18  11       13.78       14.93      2.63 o 
  -5  18  11       18.10       20.73      3.01 o 
  -4  18  11        0.72        3.13      3.08 o 
  -3  18  11        0.02        1.50      2.13 o 
  -2  18  11        0.93       -1.06      1.70 o 
  -1  18  11       19.25       18.17      2.22 o 
   0  18  11       32.05       31.57      2.95 o 
   1  18  11       18.66       17.30      3.20 o 
   2  18  11        1.05       -0.44      2.14 o 
  -6  19  11        5.92        6.77      2.31 o 
  -5  19  11        0.28       -1.68      1.68 o 
  -4  19  11       22.85       24.61      3.39 o 
  -3  19  11       42.72       51.89      5.86 o 
  -2  19  11        2.04        2.97      1.97 o 
  -1  19  11        8.82        8.38      1.88 o 
   0  19  11      168.65      177.59      7.27 o 
   1  19  11       29.88       29.55      4.19 o 
   2  19  11       51.34       55.18      4.66 o 
  -6  20  11        4.66        2.97      4.83 o 
  -5  20  11        4.19        4.67      2.25 o 
  -4  20  11       29.19       28.73      4.42 o 
  -3  20  11       18.20       21.94      4.23 o 
  -2  20  11       37.22       38.83      4.51 o 
  -1  20  11       11.90       11.98      4.36 o 
   0  20  11       14.44       13.99      3.60 o 
   1  20  11        0.60        6.12      2.36 o 
  -5  21  11        3.71        5.69      2.67 o 
  -4  21  11        2.54        2.63      2.48 o 
  -3  21  11        0.01        3.51      2.53 o 
  -2  21  11        0.09        0.85      2.63 o 
  -1  21  11      202.11      219.55      7.73 o 
   0  21  11      218.60      235.12      8.01 o 
   1  21  11      205.56      212.65      8.06 o 
  -4  22  11       24.80       27.00      4.51 o 
  -3  22  11       15.64       18.62      4.20 o 
  -2  22  11      189.96      185.07      7.86 o 
  -1  22  11      165.48      163.40      5.49 o 
   0  22  11       34.33       30.42      3.57 o 
  -3  23  11       15.26       11.61      4.32 o 
  -2  23  11      405.91      429.08     12.92 o 
  -9   0  12        9.88        0.72      4.25 o 
  -8   0  12      106.35       98.80      4.73 o 
  -7   0  12       16.34       20.89      2.86 o 
  -6   0  12        3.84        4.53      1.76 o 
  -5   0  12        0.35       -1.02      1.34 o 
  -4   0  12       62.29       56.60      5.08 o 
  -3   0  12      629.14      585.37     17.91 o 
  -2   0  12       11.12       10.96      3.03 o 
  -1   0  12      146.19      144.20      6.68 o 
   0   0  12      145.23      148.75      6.95 o 
   1   0  12       10.63       12.00      2.71 o 
   2   0  12       82.50       98.89      6.10 o 
   3   0  12      100.44      101.68      6.64 o 
   4   0  12        0.54       -0.62      1.91 o 
  -9   1  12        0.75        1.69      2.95 o 
  -8   1  12       25.94       27.56      2.56 o 
  -7   1  12        1.33        1.68      1.10 o 
  -6   1  12       32.71       36.33      3.07 o 
  -5   1  12       34.32       33.47      2.33 o 
  -4   1  12       83.11       82.32      3.35 o 
  -3   1  12      137.94      137.59      4.35 o 
  -2   1  12        6.64        3.62      1.33 o 
  -1   1  12      105.69      103.64      3.98 o 
   0   1  12       13.71        9.31      2.17 o 
   1   1  12      160.70      171.52      4.80 o 
   2   1  12       45.21       54.38      3.72 o 
   3   1  12       16.36       13.15      2.52 o 
   4   1  12       21.25       22.25      2.15 o 
  -9   2  12      125.75      136.41      9.03 o 
  -8   2  12       40.68       38.30      6.24 o 
  -7   2  12       39.30       44.06      2.38 o 
  -6   2  12       13.24       14.27      2.65 o 
  -5   2  12       36.54       37.81      2.48 o 
  -4   2  12       17.98       16.76      1.80 o 
  -3   2  12       42.42       38.16      3.86 o 
  -2   2  12      117.61      118.04      4.14 o 
  -1   2  12      126.90      142.91      4.68 o 
   0   2  12      124.86      126.83      6.17 o 
   1   2  12      113.40      120.74      4.03 o 
   2   2  12      403.25      417.07      8.87 o 
   3   2  12       48.66       48.65      3.11 o 
   4   2  12        2.96        4.09      1.78 o 
  -9   3  12       28.44       25.41      6.41 o 
  -8   3  12       18.45       20.08      4.17 o 
  -7   3  12        0.21        0.92      1.26 o 
  -6   3  12        0.61        1.38      1.07 o 
  -5   3  12       51.24       53.46      3.20 o 
  -4   3  12       25.72       23.21      2.06 o 
  -3   3  12        0.06       -0.27      1.04 o 
  -2   3  12      153.22      146.45      6.10 o 
  -1   3  12       12.76       11.11      2.17 o 
   0   3  12      144.97      146.12      5.76 o 
   1   3  12        0.69        2.44      1.53 o 
   2   3  12        5.35        1.93      2.01 o 
   3   3  12      161.15      162.27      4.84 o 
   4   3  12        7.64        7.29      1.93 o 
  -9   4  12        5.58       14.36      5.95 o 
  -8   4  12       56.42       55.87      6.15 o 
  -7   4  12       12.74       15.00      1.93 o 
  -6   4  12       44.78       47.88      3.04 o 
  -5   4  12       10.13        6.32      1.37 o 
  -4   4  12      243.71      229.83      5.68 o 
  -3   4  12       11.09        8.29      1.89 o 
  -2   4  12      135.75      123.41      6.08 o 
  -1   4  12        0.67        1.06      1.48 o 
   0   4  12        0.02        1.59      1.30 o 
   1   4  12       96.19      114.71      5.55 o 
   2   4  12        1.81        2.96      1.57 o 
   3   4  12       31.79       30.12      2.58 o 
   4   4  12        0.00       -0.91      1.62 o 
  -9   5  12       13.31       15.11      6.05 o 
  -8   5  12      144.26      174.31      9.39 o 
  -7   5  12       68.71       66.99      3.40 o 
  -6   5  12        0.82        0.61      1.56 o 
  -5   5  12       56.59       53.59      3.34 o 
  -4   5  12       59.22       59.61      3.63 o 
  -3   5  12      169.58      177.33      5.99 o 
  -2   5  12       20.96       17.64      2.38 o 
  -1   5  12       61.68       64.75      4.47 o 
   0   5  12       24.50       26.60      2.20 o 
   1   5  12       68.78       70.36      3.21 o 
   2   5  12      112.80      118.86      4.00 o 
   3   5  12      361.93      381.22      7.73 o 
   4   5  12       53.15       56.77      3.42 o 
  -9   6  12       24.18       31.83      7.61 o 
  -8   6  12        1.08       -2.21      3.81 o 
  -7   6  12       76.06       68.51      3.42 o 
  -6   6  12        0.61        1.36      1.35 o 
  -5   6  12      104.42      107.44      4.66 o 
  -4   6  12       27.95       29.58      4.97 o 
  -3   6  12        8.79        7.60      2.09 o 
  -2   6  12      125.45      134.57      5.33 o 
  -1   6  12      111.59      107.67      5.81 o 
   0   6  12      206.90      210.10      5.44 o 
   1   6  12       81.06       88.47      3.98 o 
   2   6  12        0.13       -1.40      1.41 o 
   3   6  12      381.62      380.00      7.72 o 
   4   6  12        8.26        5.51      2.01 o 
  -8   7  12      183.14      190.23     14.60 o 
  -7   7  12      324.98      327.68      9.23 o 
  -6   7  12        0.03       -1.87      1.87 o 
  -5   7  12      168.79      162.54      5.57 o 
  -4   7  12       14.82       17.75      2.28 o 
  -3   7  12       75.46       83.81      4.33 o 
  -2   7  12        0.15       -0.64      1.23 o 
  -1   7  12        9.72       10.65      2.18 o 
   0   7  12      105.13      108.73      3.53 o 
   1   7  12       93.79      105.10      4.32 o 
   2   7  12        0.96       -0.34      1.47 o 
   3   7  12        6.64       10.46      1.97 o 
   4   7  12      258.48      275.62      6.61 o 
  -8   8  12      210.78      210.96     15.35 o 
  -7   8  12       72.74       77.09      6.00 o 
  -6   8  12       76.39       87.59      4.53 o 
  -5   8  12     1163.65     1158.32     31.44 o 
  -4   8  12       31.56       36.98      3.08 o 
  -3   8  12        0.44        0.21      1.29 o 
  -2   8  12       55.45       52.18      3.80 o 
  -1   8  12        0.01       -0.14      1.43 o 
   0   8  12       14.29       17.55      1.78 o 
   1   8  12        5.48       10.25      2.02 o 
   2   8  12      105.00      105.36      4.14 o 
   3   8  12      151.71      156.00      4.95 o 
   4   8  12       59.85       59.30      3.49 o 
  -8   9  12       29.23       29.52      7.42 o 
  -7   9  12      149.52      152.85      7.04 o 
  -6   9  12       66.24       76.65      5.88 o 
  -5   9  12      443.76      435.16     14.27 o 
  -4   9  12       19.71       15.71      3.91 o 
  -3   9  12       55.19       56.51      6.75 o 
  -2   9  12        2.93        0.51      1.44 o 
  -1   9  12        0.83        1.78      1.67 o 
   0   9  12        0.49        0.12      1.18 o 
   1   9  12        2.64        1.93      1.63 o 
   2   9  12       11.43       12.67      1.85 o 
   3   9  12      344.66      344.41      7.18 o 
   4   9  12      205.70      236.80      6.00 o 
  -8  10  12       22.95       22.39      6.52 o 
  -7  10  12       65.59       69.09      4.64 o 
  -6  10  12       19.38       17.37      2.46 o 
  -5  10  12      120.09      125.72      5.64 o 
  -4  10  12       41.32       42.24      3.34 o 
  -3  10  12      250.66      241.13      7.23 o 
  -2  10  12       18.89       17.61      2.46 o 
  -1  10  12        0.52        2.41      1.68 o 
   0  10  12        0.29        1.10      1.60 o 
   1  10  12       33.45       37.88      3.29 o 
   2  10  12       34.27       31.65      3.98 o 
   3  10  12       22.20       24.35      2.38 o 
  -8  11  12       67.81       65.02     10.02 o 
  -7  11  12        5.13        5.31      1.78 o 
  -6  11  12       72.46       71.21      4.23 o 
  -5  11  12       48.02       40.89      3.66 o 
  -4  11  12        1.35        3.55      1.91 o 
  -3  11  12        0.03       -0.84      1.33 o 
  -2  11  12        0.86        1.11      1.55 o 
  -1  11  12       35.00       38.27      4.88 o 
   0  11  12        6.97       10.34      1.66 o 
   1  11  12       12.42        9.59      1.99 o 
   2  11  12       31.91       27.62      2.86 o 
   3  11  12       17.08       15.95      2.11 o 
  -8  12  12        0.10        4.64      4.79 o 
  -7  12  12        0.00       -0.21      1.48 o 
  -6  12  12       16.13       16.88      2.55 o 
  -5  12  12       30.80       29.03      3.24 o 
  -4  12  12      133.63      142.69      6.33 o 
  -3  12  12        0.18        1.24      1.70 o 
  -2  12  12       32.88       36.21      3.31 o 
  -1  12  12      263.02      282.06     10.82 o 
   0  12  12      109.86      112.35      3.76 o 
   1  12  12       11.48       14.14      2.21 o 
   2  12  12        1.03       -0.29      1.66 o 
   3  12  12       88.59       81.31      3.93 o 
  -7  13  12       34.91       36.94      3.23 o 
  -6  13  12       91.12       94.15      5.01 o 
  -5  13  12       11.84        9.78      2.25 o 
  -4  13  12        0.25       -0.86      1.56 o 
  -3  13  12      180.74      173.82      8.40 o 
  -2  13  12       39.20       40.71      4.15 o 
  -1  13  12      459.89      490.99     11.41 o 
   0  13  12      106.55      121.21      4.28 o 
   1  13  12        5.73        5.10      2.42 o 
   2  13  12        0.02        0.85      1.92 o 
   3  13  12       86.33       95.82      4.07 o 
  -7  14  12        7.10        7.23      4.82 o 
  -6  14  12       85.36       97.83      5.27 o 
  -5  14  12      299.72      291.37     11.81 o 
  -4  14  12        1.70        1.89      1.78 o 
  -3  14  12       76.43       75.40      5.05 o 
  -2  14  12      133.68      133.03      6.54 o 
  -1  14  12       30.75       27.18      3.03 o 
   0  14  12       69.50       73.23      3.33 o 
   1  14  12      161.10      160.35      5.95 o 
   2  14  12       86.31       93.89      5.46 o 
  -7  15  12       15.52       17.71      2.58 o 
  -6  15  12      127.96      136.72      6.19 o 
  -5  15  12        5.12        3.47      3.02 o 
  -4  15  12       27.21       35.06      3.79 o 
  -3  15  12        2.28        2.24      1.94 o 
  -2  15  12        0.10        0.41      1.92 o 
  -1  15  12      165.54      172.78     18.32 o 
   0  15  12       98.92      108.47      4.43 o 
   1  15  12       32.87       37.14      3.44 o 
   2  15  12       42.75       49.07      4.00 o 
  -6  16  12       71.92       80.17      8.42 o 
  -5  16  12       35.90       33.16      3.70 o 
  -4  16  12       43.18       41.76      4.15 o 
  -3  16  12       34.60       30.48      3.70 o 
  -2  16  12        3.15        2.29      2.27 o 
  -1  16  12        8.68        7.10      2.06 o 
   0  16  12        6.70        9.61      2.18 o 
   1  16  12       11.51       15.57      2.89 o 
   2  16  12       14.07       11.54      2.63 o 
  -6  17  12        5.46        5.77      2.49 o 
  -5  17  12       26.73       30.93      3.70 o 
  -4  17  12        1.29       -0.44      1.77 o 
  -3  17  12       11.12        4.86      2.33 o 
  -2  17  12        2.21        1.16      2.23 o 
  -1  17  12        1.04        0.64      1.91 o 
   0  17  12        1.00        1.32      1.63 o 
   1  17  12       30.05       25.23      3.39 o 
  -6  18  12        5.92        4.81      4.98 o 
  -5  18  12        0.00        0.81      1.90 o 
  -4  18  12        7.02        2.98      2.83 o 
  -3  18  12       66.43       70.29      5.56 o 
  -2  18  12        3.64        5.42      3.05 o 
  -1  18  12       11.93       11.51      3.48 o 
   0  18  12        5.10        5.55      1.86 o 
   1  18  12       44.89       48.67      4.40 o 
  -5  19  12      200.34      226.42      8.84 o 
  -4  19  12        1.65        3.67      2.63 o 
  -3  19  12        3.06        0.90      2.52 o 
  -2  19  12       47.42       52.18      4.74 o 
  -1  19  12      357.01      381.89     11.92 o 
   0  19  12       73.15       65.59      6.11 o 
  -4  20  12      112.60       96.02      7.09 o 
  -3  20  12        0.13        2.66      2.73 o 
  -2  20  12       49.64       41.64      4.33 o 
  -1  20  12       25.98       21.88      3.51 o 
  -2  21  12      301.72      293.27     12.38 o 
  -8   1  13        6.77        9.64      1.57 o 
  -7   1  13        0.64       -0.24      1.14 o 
  -6   1  13      101.83      104.30      3.80 o 
  -5   1  13       91.45       93.21      4.43 o 
  -4   1  13      112.81      105.17      4.46 o 
  -3   1  13       13.57       12.24      1.84 o 
  -2   1  13        3.32        1.20      1.29 o 
  -1   1  13       10.78       11.50      1.99 o 
   0   1  13       12.20        8.64      2.34 o 
   1   1  13       88.94       93.17      6.36 o 
   2   1  13       35.54       43.78      3.34 o 
   3   1  13      107.51      103.39      4.09 o 
  -8   2  13        0.06       -0.02      1.44 o 
  -7   2  13       12.21       11.06      2.27 o 
  -6   2  13      107.58      102.50      3.82 o 
  -5   2  13       46.82       42.76      2.82 o 
  -4   2  13       40.88       34.01      2.61 o 
  -3   2  13        2.89        2.89      1.31 o 
  -2   2  13       25.46       25.22      2.48 o 
  -1   2  13       28.54       30.40      3.26 o 
   0   2  13      230.36      244.42      8.18 o 
   1   2  13      120.61      129.01      5.84 o 
   2   2  13        0.76       -1.73      1.73 o 
   3   2  13        2.15        0.70      1.60 o 
  -8   3  13        2.81        4.28      1.72 o 
  -7   3  13        0.12        0.63      2.53 o 
  -6   3  13       98.45       97.74      3.78 o 
  -5   3  13       64.89       67.25      3.56 o 
  -4   3  13       20.19       17.78      1.97 o 
  -3   3  13       30.05       23.99      2.49 o 
  -2   3  13      171.94      160.68      6.11 o 
  -1   3  13      127.83      130.03      5.67 o 
   0   3  13       60.70       60.88      4.68 o 
   1   3  13       64.43       61.09      4.65 o 
   2   3  13       89.74       91.13      3.67 o 
   3   3  13        0.22        1.88      1.64 o 
  -8   4  13        7.63        6.82      2.30 o 
  -7   4  13       13.02       14.43      2.17 o 
  -6   4  13        6.60        6.80      1.82 o 
  -5   4  13       96.93       90.76      6.81 o 
  -4   4  13       30.82       29.77      2.98 o 
  -3   4  13        4.84        3.67      1.69 o 
  -2   4  13       85.09       91.92      4.96 o 
  -1   4  13       62.37       59.68      4.35 o 
   0   4  13      163.57      177.75      6.91 o 
   1   4  13      180.20      195.96      6.54 o 
   2   4  13      216.13      234.68      6.02 o 
   3   4  13        3.36        1.75      1.78 o 
  -8   5  13        0.63       -1.35      2.68 o 
  -7   5  13        0.79       -0.69      1.39 o 
  -6   5  13       23.85       26.39      3.90 o 
  -5   5  13       87.66       92.37      4.66 o 
  -4   5  13       19.18       16.23      3.26 o 
  -3   5  13       54.14       49.73      3.83 o 
  -2   5  13       67.50       63.55      4.38 o 
  -1   5  13       13.19       14.46      2.57 o 
   0   5  13       20.38       24.98      3.20 o 
   1   5  13        8.42        7.62      1.92 o 
   2   5  13      249.77      278.38      6.08 o 
   3   5  13      113.68      117.91      4.30 o 
  -8   6  13       22.05       16.80      6.24 o 
  -7   6  13       44.46       48.75      3.47 o 
  -6   6  13       40.96       46.37      3.46 o 
  -5   6  13      435.18      424.68     15.77 o 
  -4   6  13       16.01       16.38      2.41 o 
  -3   6  13       17.81       16.38      2.47 o 
  -2   6  13       35.29       34.12      3.32 o 
  -1   6  13        3.75        3.81      1.94 o 
   0   6  13        0.17        2.17      1.96 o 
   1   6  13      354.18      364.31      8.25 o 
   2   6  13      312.72      310.61      6.47 o 
   3   6  13      148.44      161.30      7.29 o 
  -8   7  13       46.81       48.59      9.08 o 
  -7   7  13       42.40       46.02      5.38 o 
  -6   7  13      189.41      192.51      6.33 o 
  -5   7  13       83.45       82.90      5.97 o 
  -4   7  13       20.02       17.14      2.46 o 
  -3   7  13        1.61       -0.26      1.37 o 
  -2   7  13       19.05       15.86      2.51 o 
  -1   7  13       11.61       12.77      2.48 o 
   0   7  13      289.18      294.42      7.59 o 
   1   7  13      290.89      302.95      8.40 o 
   2   7  13      207.44      202.40      6.23 o 
   3   7  13        0.46       -0.73      1.58 o 
  -8   8  13       33.83       42.17      8.47 o 
  -7   8  13      214.36      220.42     18.74 o 
  -6   8  13       10.13       10.77      2.33 o 
  -5   8  13       26.52       25.32      3.29 o 
  -4   8  13       51.18       55.17      4.60 o 
  -3   8  13       18.72       23.12      3.87 o 
  -2   8  13        8.66        8.27      2.12 o 
  -1   8  13       12.02       14.08      2.57 o 
   0   8  13      236.42      240.04      8.29 o 
   1   8  13       18.45       18.97      2.44 o 
   2   8  13       97.22       98.85      4.57 o 
   3   8  13      332.52      360.02      9.83 o 
  -7   9  13      399.28      408.28     11.61 o 
  -6   9  13        0.02        0.26      1.60 o 
  -5   9  13        3.57        4.09      3.10 o 
  -4   9  13        1.87        1.97      1.64 o 
  -3   9  13      116.72      119.76      5.23 o 
  -2   9  13       33.35       28.64      3.20 o 
  -1   9  13      114.82      118.09      7.11 o 
   0   9  13        3.99        6.00      1.41 o 
   1   9  13        6.39        5.41      1.90 o 
   2   9  13        9.87        9.34      2.21 o 
  -7  10  13       36.36       36.49      3.48 o 
  -6  10  13       10.93       14.15      2.55 o 
  -5  10  13        0.14        0.08      1.67 o 
  -4  10  13        6.04        4.44      1.75 o 
  -3  10  13        5.10        4.38      1.77 o 
  -2  10  13       64.99       67.23      4.58 o 
  -1  10  13       95.74      110.14      5.63 o 
   0  10  13       12.68       13.48      1.82 o 
   1  10  13       75.72       70.42      3.95 o 
   2  10  13       16.19       19.18      2.64 o 
  -7  11  13      297.81      308.12     10.70 o 
  -6  11  13       12.30        9.03      2.32 o 
  -5  11  13      158.03      168.90      7.10 o 
  -4  11  13        0.50        0.44      1.78 o 
  -3  11  13       33.32       34.51      3.31 o 
  -2  11  13      342.59      368.03     10.01 o 
  -1  11  13       14.95       14.63      2.65 o 
   0  11  13       61.88       61.44      3.56 o 
   1  11  13        0.05       -1.55      1.55 o 
   2  11  13      188.82      208.54      7.09 o 
  -7  12  13        4.52        4.36      1.94 o 
  -6  12  13        0.33        2.20      2.44 o 
  -5  12  13        3.21        4.48      2.13 o 
  -4  12  13      100.34       96.91      8.11 o 
  -3  12  13        6.28        6.04      2.25 o 
  -2  12  13      109.41      113.86      5.42 o 
  -1  12  13      153.57      159.06      6.45 o 
   0  12  13        2.66        3.20      1.39 o 
   1  12  13       16.83       15.40      2.35 o 
   2  12  13      101.99      111.98      6.02 o 
  -7  13  13        8.23        2.24      4.72 o 
  -6  13  13        7.64        6.10      2.10 o 
  -5  13  13       25.74       31.15      3.64 o 
  -4  13  13        7.41        7.70      3.39 o 
  -3  13  13       61.14       61.63      5.14 o 
  -2  13  13        4.04        2.48      2.68 o 
  -1  13  13        6.63        5.16      2.14 o 
   0  13  13       47.74       47.22      2.77 o 
   1  13  13       23.30       24.33      2.69 o 
  -6  14  13       10.91        8.83      2.40 o 
  -5  14  13        0.07        1.63      1.95 o 
  -4  14  13       49.68       53.73      6.70 o 
  -3  14  13        0.93        1.55      1.97 o 
  -2  14  13        1.09       -0.59      2.05 o 
  -1  14  13       10.05        9.33      2.32 o 
   0  14  13        6.90        8.02      1.62 o 
   1  14  13        3.20        4.45      2.12 o 
  -6  15  13       18.27       14.66      2.76 o 
  -5  15  13       17.42       20.43      3.13 o 
  -4  15  13       17.15       16.88      3.05 o 
  -3  15  13      107.76      128.52      9.36 o 
  -2  15  13       30.25       28.34      3.92 o 
  -1  15  13        9.76        7.88      2.32 o 
   0  15  13        1.67        5.04      1.82 o 
   1  15  13        8.11        4.91      2.14 o 
  -5  16  13        0.03       -1.22      1.82 o 
  -4  16  13       13.91       13.12      2.85 o 
  -3  16  13      178.60      182.13      8.09 o 
  -2  16  13        8.00        4.93      2.57 o 
  -1  16  13        5.69        0.89      2.17 o 
   0  16  13        0.44        1.98      1.92 o 
  -5  17  13        0.00       -0.96      1.80 o 
  -4  17  13        0.05        0.73      2.03 o 
  -3  17  13       82.40       92.33      6.10 o 
  -2  17  13        1.78        1.48      2.80 o 
  -1  17  13       60.15       53.85     12.77 o 
   0  17  13       47.04       49.73      6.10 o 
  -4  18  13        5.01        8.60      2.70 o 
  -3  18  13        9.82       12.42      3.87 o 
  -2  18  13       22.54       21.24      4.67 o 
  -1  18  13       18.44       22.28      3.63 o 
  -7   0  14        2.88        3.11      2.93 o 
  -6   0  14        8.57        6.14      4.47 o 
  -5   0  14      110.68      103.22      6.67 o 
  -4   0  14       59.09       62.43     13.50 o 
  -3   0  14        8.95        6.81      2.46 o 
  -2   0  14       37.04       42.80      4.63 o 
  -1   0  14       22.82       22.06      3.62 o 
   0   0  14        3.90        7.14      4.82 o 
   1   0  14        0.24       -3.52      3.52 o 
   2   0  14        1.75        6.40      2.64 o 
  -7   1  14       12.30       13.16      1.87 o 
  -6   1  14       36.89       36.06      2.71 o 
  -5   1  14       86.22       82.39      3.74 o 
  -4   1  14       11.70       11.30      1.87 o 
  -3   1  14       83.65       83.10      3.98 o 
  -2   1  14        4.46        5.79      1.77 o 
  -1   1  14      137.42      138.93      9.99 o 
   0   1  14        0.00        3.36      3.03 o 
   1   1  14        0.14        0.06      3.08 o 
   2   1  14       61.81       60.15      4.29 o 
  -7   2  14       10.00        8.56      2.14 o 
  -6   2  14        1.94        1.76      1.32 o 
  -5   2  14       28.78       24.74      2.37 o 
  -4   2  14       59.80       55.53      4.86 o 
  -3   2  14       82.17       82.59      3.93 o 
  -2   2  14       41.26       42.85      3.88 o 
  -1   2  14       44.22       45.10      4.08 o 
   0   2  14      386.40      404.11     25.05 o 
   1   2  14       94.14       87.94      7.95 o 
   2   2  14        5.14        8.02      2.08 o 
  -7   3  14       50.64       52.91      3.94 o 
  -6   3  14       16.48       19.90      2.66 o 
  -5   3  14       10.75       10.04      2.28 o 
  -4   3  14       52.15       51.08      4.11 o 
  -3   3  14        4.67        3.75      1.87 o 
  -2   3  14      110.57      104.88      6.39 o 
  -1   3  14        4.29        3.86      2.09 o 
   0   3  14       57.83       65.73      6.87 o 
   1   3  14      135.74      144.48      8.96 o 
   2   3  14        4.19        5.13      2.02 o 
  -7   4  14        0.82        0.47      1.70 o 
  -6   4  14        9.72        7.53      2.67 o 
  -5   4  14        2.20        1.66      1.74 o 
  -4   4  14       24.15       18.39      2.67 o 
  -3   4  14       21.81       20.88      2.80 o 
  -2   4  14       10.11        9.04      2.33 o 
  -1   4  14      380.21      399.26     11.11 o 
   0   4  14      139.37      141.24      8.50 o 
   1   4  14        0.10       -0.40      2.05 o 
   2   4  14        6.91        3.97      2.02 o 
  -7   5  14        3.04        2.25      1.77 o 
  -6   5  14       20.83       19.38      2.66 o 
  -5   5  14      113.12      116.99      5.53 o 
  -4   5  14       59.41       58.37      4.28 o 
  -3   5  14       20.98       21.09      4.12 o 
  -2   5  14      208.05      216.10      7.58 o 
  -1   5  14       83.01       88.17      5.58 o 
   0   5  14      180.02      185.98      7.38 o 
   1   5  14      251.44      260.43     15.73 o 
   2   5  14       49.07       49.18      3.50 o 
  -7   6  14       56.86       55.25      4.44 o 
  -6   6  14        5.12        2.62      1.81 o 
  -5   6  14       22.29       21.54      2.81 o 
  -4   6  14       33.65       33.50      3.35 o 
  -3   6  14        9.34        8.24      2.24 o 
  -2   6  14       83.25       82.92      5.29 o 
  -1   6  14       30.55       29.29      3.45 o 
   0   6  14        1.16        0.36      2.15 o 
   1   6  14      302.85      291.08     12.15 o 
   2   6  14        0.21       -0.35      1.79 o 
  -7   7  14       38.27       33.98      3.85 o 
  -6   7  14        7.14        7.13      2.05 o 
  -5   7  14       78.57       81.24      5.19 o 
  -4   7  14        9.88       12.01      2.34 o 
  -3   7  14       12.43       10.66      2.35 o 
  -2   7  14       96.30      101.12      5.49 o 
  -1   7  14       41.88       45.13      4.81 o 
   0   7  14       12.34        9.98      2.19 o 
   1   7  14       13.85       13.68      3.03 o 
  -7   8  14      586.68      626.39     16.57 o 
  -6   8  14        7.30        7.06      3.60 o 
  -5   8  14        5.22        3.24      1.82 o 
  -4   8  14       15.16       16.56      4.47 o 
  -3   8  14        1.75        3.71      1.94 o 
  -2   8  14        0.04       -0.58      1.57 o 
  -1   8  14        0.10       -0.72      1.87 o 
   0   8  14      119.58      116.56      5.10 o 
   1   8  14       30.12       28.82      2.69 o 
  -6   9  14        0.52       -0.96      1.68 o 
  -5   9  14        4.20        6.42      2.38 o 
  -4   9  14      130.25      144.73      6.06 o 
  -3   9  14        3.87        4.51      2.03 o 
  -2   9  14       29.65       33.02      3.58 o 
  -1   9  14        0.15        0.34      1.84 o 
   0   9  14       11.62       11.77      2.81 o 
   1   9  14       92.62       91.87      4.16 o 
  -6  10  14        6.28        8.02      2.55 o 
  -5  10  14      138.71      137.15      8.25 o 
  -4  10  14        1.18        2.68      1.98 o 
  -3  10  14        0.75        0.82      1.71 o 
  -2  10  14        9.49        7.68      2.30 o 
  -1  10  14        3.18        3.29      2.11 o 
   0  10  14        1.27       -0.37      2.06 o 
   1  10  14       27.75       36.71      2.98 o 
  -6  11  14        1.46        1.50      1.87 o 
  -5  11  14       26.63       33.15      4.45 o 
  -4  11  14        0.04        1.23      1.98 o 
  -3  11  14        3.76        3.37      2.06 o 
  -2  11  14        0.01       -1.03      1.75 o 
  -1  11  14       25.64       21.12      3.11 o 
   0  11  14        0.44        1.43      2.21 o 
   1  11  14       58.16       58.86      4.89 o 
  -6  12  14       43.87       46.83      8.86 o 
  -5  12  14        1.39       -0.49      1.92 o 
  -4  12  14        2.33        3.04      2.16 o 
  -3  12  14       73.41       88.60      5.98 o 
  -2  12  14       43.03       41.97      4.00 o 
  -1  12  14        0.06       -1.19      1.91 o 
   0  12  14        1.38       -1.95      1.95 o 
  -5  13  14       68.00       72.26      6.00 o 
  -4  13  14       77.63       73.58      5.34 o 
  -3  13  14      194.54      185.49      8.43 o 
  -2  13  14       25.79       30.08      6.09 o 
  -1  13  14        2.45        1.59      2.15 o 
   0  13  14       38.11       43.18      8.04 o 
  -5  14  14        2.19        1.91      4.53 o 
  -4  14  14       37.32       31.99      4.45 o 
  -3  14  14       25.57       20.78      3.71 o 
  -2  14  14        2.09       -1.67      2.54 o 
  -1  14  14      139.04      148.52      6.24 o 
  -4  15  14        4.28        6.38      3.05 o 
  -3  15  14       42.79       42.70      4.82 o 
  -2  15  14       54.13       61.01      8.58 o 
  -6   1  15       81.41       87.31      4.05 o 
  -5   1  15       64.76       72.94      4.54 o 
  -4   1  15       23.31       23.04      2.74 o 
  -3   1  15        2.77        1.95      1.56 o 
  -2   1  15       58.89       64.63      6.97 o 
  -1   1  15       77.27       78.57      7.53 o 
   0   1  15        1.84        1.00      3.05 o 
  -6   2  15       38.33       34.29      6.61 o 
  -5   2  15        2.74        3.41      1.92 o 
  -4   2  15        0.18        0.42      1.70 o 
  -3   2  15       65.68       74.98      5.17 o 
  -2   2  15       30.01       34.87      3.85 o 
  -1   2  15       66.51       70.04      5.26 o 
   0   2  15        0.01        1.59      3.65 o 
  -6   3  15       12.88       17.37      2.76 o 
  -5   3  15        4.22        6.30      2.27 o 
  -4   3  15        1.04        2.52      1.89 o 
  -3   3  15      198.67      213.40      8.34 o 
  -2   3  15        3.98        4.05      2.10 o 
  -1   3  15      144.24      149.80      6.79 o 
   0   3  15      118.55      120.80      9.36 o 
  -6   4  15       16.09       19.15      2.81 o 
  -5   4  15        0.10       -0.88      1.71 o 
  -4   4  15       51.60       49.49      4.23 o 
  -3   4  15       22.64       15.29      2.71 o 
  -2   4  15       99.89       98.51      9.28 o 
  -1   4  15      160.92      166.50      9.52 o 
   0   4  15       63.41       65.32      8.59 o 
  -6   5  15        6.75        7.87      2.23 o 
  -5   5  15       20.29       20.35      3.25 o 
  -4   5  15       44.92       40.86      3.91 o 
  -3   5  15        0.30       -0.51      1.74 o 
  -2   5  15        0.48        2.24      2.10 o 
  -1   5  15       20.32       23.65      3.47 o 
   0   5  15      223.84      266.97     17.69 o 
  -6   6  15        4.71        5.02      2.42 o 
  -5   6  15        0.21        0.19      1.67 o 
  -4   6  15       50.99       50.18      4.27 o 
  -3   6  15        5.72        6.39      2.49 o 
  -2   6  15       50.79       52.30      4.51 o 
  -1   6  15      285.61      302.71      9.83 o 
   0   6  15      231.25      243.86     11.87 o 
  -5   7  15       11.56        8.18      2.33 o 
  -4   7  15       19.62       23.75      3.21 o 
  -3   7  15        5.26        3.29      2.01 o 
  -2   7  15      141.28      144.89      6.48 o 
  -1   7  15      231.29      249.78     13.35 o 
   0   7  15      106.71       96.22     12.18 o 
  -5   8  15        7.23        8.40      2.39 o 
  -4   8  15       59.53       58.34      6.03 o 
  -3   8  15       18.69       19.43      3.00 o 
  -2   8  15       52.69       54.90      4.64 o 
  -1   8  15        0.04        0.26      2.13 o 
  -5   9  15       59.24       58.77      5.21 o 
  -4   9  15       23.63       20.66      3.03 o 
  -3   9  15       35.00       34.72      3.96 o 
  -2   9  15        1.47        2.73      2.19 o 
  -1   9  15       31.53       25.36      3.47 o 
  -4  10  15       72.43       72.04      7.22 o 
  -3  10  15        7.62        5.60      2.30 o 
  -2  10  15       19.54       19.25      3.18 o 
  -1  10  15        7.59        3.24      3.85 o 
  -4  11  15      104.61      100.18     12.61 o 
  -3  11  15        0.00        0.91      2.35 o 
  -2  11  15       52.62       47.96      5.23 o 
  -4   0  16       98.19      101.82      9.10 o 
  -2   0  16        2.13       -0.92      4.17 o 
  -4   1  16       37.17       36.32      5.43 o 
  -3   1  16      143.26      144.31      8.86 o 
  -2   1  16        0.75       -0.16      3.14 o 
  -4   2  16        4.86        8.90      3.64 o 
  -3   2  16       12.87       16.66      5.73 o 
  -3   3  16        3.20        4.28      3.29 o 
                                                 
